# Supplementary material for: Mitochondrial genome diversity across the subphylum Saccharomycotina
Source: Front Microbiol. 2023 Nov 23;14:1268944. doi: 10.3389/fmicb.2023.1268944 (PMC10701893; doi:10.3389/fmicb.2023.1268944)
Supplement: Supplementary file 3 [file Table_3.XLSX]

## Sheet: Column Guide
Intron Counts by Group
Group	Group, see Supplemental Table 1 for group membership
Intron_Count	Count of introns found across all species in the group
Normalized_Count	Mean number of introns per species in the group
Intron Counts by Species
Species	Species as in Supplemental Table 1 Data_in_ID column
Total	Total number of introns for that species
Individual Genes	Number of introns found for each gene, if no column was present for a gene then no introns were found in that gene
All Introns
Species	Species as in Supplemental Table 1 Data_in_ID column
Gene	Gene in which the intron was found
Intron	Intron ID
Intron_Group	Type of Intron (Group I or Group II) as determined by MFANNOT
ORF	Any intronic ORFs found within the intron with any detected motifs listed
Communities
ID	Arbitrary community ID
Intron_Count	Count of introns in community
Gene_count	Number of different genes in which the introns in the community were found
Group_count	Number of different groups represented by the species in which the introns in the community were found
Order_count	Number of different taxonomic orders represented by the species in which the introns in the community were found
Membership	Intron sequence names in the format SpeciesID_gene_intron_number

## Sheet: Intron Counts by Group
Group	Intron_Count	Normalized_Count
Ambrosiozyma	39	4.875
Blastobotrys	25	2.77778
Brettanomyces	11	3.66667
Candida	123	4.24138
Citeromyces	16	8
Alaninales	26	5.2
Ascoideales	29	9.66667
Deakozyma	1	0.5
Debaryomyces	87	7.25
Other Dipodascales	21	3
Eremothecium	1	0.333333
Saccharomycodales	10	1.42857
Hypopichia	23	3.83333
Kazachstania	61	4.06667
Kluyveromyces	15	3.75
Komagataella	10	3.33333
Kuraishia	5	1.66667
Kurtzmaniella	13	4.33333
Lachancea	49	4.9
Lipomycetales	51	5.66667
Magnusiomyces+	134	16.75
Metschnikowia+	342	10.6875
Nakaseomyces	18	3
Naumovozyma	7	3.5
Ogataea	161	7
Phaffomycetales	208	5.94286
Pichia+	139	6.95
Priceomyces	13	3.25
Saccharomyces	74	9.25
Scheffersomyces+	93	5.8125
Sporopachydermiales	2	1
Tetrapisispora	44	6.28571
Tortispora+	17	5.66667
Trigonopsidales	14	7
Wickerhamiella/Starmerella	52	7.42857
Yamadazyma	34	4.85714
Yarrowia+	95	10.5556
Zygo/Torulaspora	92	6.13333

## Sheet: Intron Counts by Species
Species	Total	atp6	cob	cox1	cox2	cox3	nad1	nad2	nad4	nad5
Candida.auris.AP018713	3	0	1	0	0	0	0	0	0	2
Candida.castellii.FM995165	4	0	1	3	0	0	0	0	0	0
Candida.glabrata.NC_004691	3	0	0	3	0	0	0	0	0	0
Candida.nivariensis.KU920681	3	0	0	3	0	0	0	0	0	0
Candida.norvegica.KF017573	6	1	1	4	0	0	0	0	0	0
Candida.psychrophila.MF163266	10	0	3	6	0	0	0	0	0	1
Candida.vartiovaarae.KC993190	2	0	0	2	0	0	0	0	0	0
Aciculoconidium__aculeatum__34654	11	0	0	8	0	0	1	0	0	2
Ambrosiozyma__ambrosiae__26137	6	0	1	4	0	0	0	0	0	1
Ambrosiozyma__kashinagacola__35038	1	0	0	1	0	0	0	0	0	0
Ambrosiozyma__maleeae__35040	5	0	2	3	0	0	0	0	0	0
Ambrosiozyma__monospora__26279	7	0	5	0	0	0	0	0	0	2
Ambrosiozyma__oregonensis__34946	9	0	7	0	0	0	0	0	0	2
Ambrosiozyma__philentoma__34947	6	0	4	0	0	0	0	0	0	2
Ambrosiozyma__pseudovanderkliftii__35041	4	0	2	2	0	0	0	0	0	0
Ambrosiozyma__vanderkliftii__26145	1	0	0	1	0	0	0	0	0	0
Babjeviella__inositovora__35043	6	0	0	6	0	0	0	0	0	0
Barnettozyma.californica.KC993183	11	1	3	7	0	0	0	0	0	0
Barnettozyma__populi__35046	13	1	3	8	0	1	0	0	0	0
Barnettozyma__pratensis__35047	14	1	4	8	0	1	0	0	0	0
Barnettozyma__salicaria__35048	6	1	0	5	0	0	0	0	0	0
Blastobotrys__americana__34681	4	0	0	4	0	0	0	0	0	0
Blastobotrys__muscicola__34674	1	0	0	0	0	0	1	0	0	0
Blastobotrys__nivea__34673	5	0	1	2	0	0	0	0	1	1
Blastobotrys__peoriensis__34671	5	0	1	3	0	0	1	0	0	0
Blastobotrys__proliferans__34670	3	0	1	2	0	0	0	0	0	0
Blastobotrys__raffinofermentans__34669	6	0	2	3	0	0	0	0	1	0
Blastobotrys__serpentis__34667	1	0	0	1	0	0	0	0	0	0
Botryozyma__nematodophila__34655	2	0	0	2	0	0	0	0	0	0
Brettanomyces.bruxellensis.GQ354526	4	0	1	2	0	0	0	0	0	1
Brettanomyces.custersianus.GQ354525	4	0	1	3	0	0	0	0	0	0
Brettanomyces__anomalus__34976	3	0	0	1	0	0	0	0	0	2
Candida.alai.HQ267968	1	0	0	1	0	0	0	0	0	0
Candida.albicans.AF285261	6	0	2	4	0	0	0	0	0	0
Candida.blackwelliae.KC993199	1	0	0	1	0	0	0	0	0	0
Candida.bohioensis.KF214631	2	0	1	1	0	0	0	0	0	0
Candida.chauliodis.KF017574	8	0	1	6	0	0	0	0	0	1
Candida.corydali.KC993198	12	0	4	7	0	0	0	0	0	1
Candida.frijolesensis.HM594866	9	0	3	5	0	0	0	0	0	1
Candida.jiufengensis.GU136397	7	0	1	6	0	0	0	0	0	0
Candida.labiduridarum.KC993196	10	0	3	6	0	0	0	0	0	1
Candida.maltosa.EU267175	4	0	2	2	0	0	0	0	0	0
Candida.metapsilosis.AY962591	1	0	1	0	0	0	0	0	0	0
Candida.neerlandica.EU334437	7	0	3	3	0	0	0	0	0	1
Candida.orthopsilosis.AY962590	2	0	1	1	0	0	0	0	0	0
Candida.oxycetoniae.KC993187	6	0	2	4	0	0	0	0	0	0
Candida.parapsilosis.X74411	5	0	2	3	0	0	0	0	0	0
Candida.prachuapensis.KF214632	1	0	0	1	0	0	0	0	0	0
Candida.pseudojiufengensis.KC993179	13	0	4	8	0	0	0	0	0	1
Candida.sake.KC993194	4	0	1	2	0	0	0	0	0	1
Candida.santjacobensis.KC993178	5	0	1	3	0	0	0	0	0	1
Candida.saraburiensis.KC993174	4	0	1	3	0	0	0	0	0	0
Candida.sojae.EF468347	2	0	0	2	0	0	0	0	0	0
Candida.tetrigidarum.KC993180	3	0	1	2	0	0	0	0	0	0
Candida.theae.KC993195	2	0	1	1	0	0	0	0	0	0
Candida.tropicalis.NW_003020054	3	0	0	3	0	0	0	0	0	0
Candida.viswanathii.EF536359	5	0	1	3	0	0	0	0	0	1
Candida__arabinofermentans__34925	2	0	0	0	0	0	0	0	0	2
Candida__ascalaphidarum__41855	6	0	2	3	0	0	0	0	0	1
Candida__athensensis__34632	1	0	0	1	0	0	0	0	0	0
Candida__azyma__35286	3	0	1	2	0	0	0	0	0	0
Candida__blattae__35335	2	0	1	1	0	0	0	0	0	0
Candida__boidinii__34926	3	0	1	1	0	0	0	0	0	1
Candida__canberraensis__35018	6	0	1	3	0	0	0	0	0	2
Candida__carpophila__yHDO571	16	0	4	10	0	0	0	0	0	2
Candida__dubliniensis__34991	5	0	1	4	0	0	0	0	0	0
Candida__emberorum__35022	8	0	2	4	0	0	0	0	0	2
Candida__fragi__35302	3	0	2	1	0	0	0	0	0	0
Candida__freyschussii__34967	6	0	1	5	0	0	0	0	0	0
Candida__fructus__34988	4	0	2	1	0	0	0	0	0	1
Candida__gatunensis__35032	13	0	4	7	0	0	0	0	0	2
Candida__gorgasii__41863	1	0	0	1	0	0	0	0	0	0
Candida__gotoi__35681	2	0	0	2	0	0	0	0	0	0
Candida__heveicola__35707	3	0	0	3	0	0	0	0	0	0
Candida__hispaniensis__35633	6	0	2	3	0	0	0	0	0	1
Candida__homilentoma__35316	5	0	3	1	0	0	0	0	0	1
Candida__incommunis__35244	1	0	1	0	0	0	0	0	0	0
Candida__infanticola__35289	13	0	4	8	0	0	1	0	0	0
Candida__kruisii__35031	2	0	0	1	0	0	0	0	0	1
Candida__montana__35037	5	1	1	3	0	0	0	0	0	0
Candida__mycetangii__35689	2	0	0	2	0	0	0	0	0	0
Candida__orba__35673	11	1	3	7	0	0	0	0	0	0
Candida__oregonensis__34986	8	0	2	6	0	0	0	0	0	0
Candida__ponderosae__35261	1	0	0	1	0	0	0	0	0	0
Candida__pyralidae__35011	11	0	4	6	0	0	0	0	0	1
Candida__restingae__34648	3	0	1	2	0	0	0	0	0	0
Candida__rhagii__35679	2	0	1	1	0	0	0	0	0	0
Candida__schatavii__34643	8	0	2	5	0	0	0	0	0	1
Candida__sorboxylosa__37882	3	0	0	0	0	0	0	0	1	2
Candida__succiphila__34906	2	0	2	0	0	0	0	0	0	0
Candida__tammaniensis__41833	4	0	0	3	0	0	0	0	0	1
Candida__tanzawaensis__35010	2	0	1	1	0	0	0	0	0	0
Candida__tenuis__41836	2	0	0	2	0	0	0	0	0	0
Candida__versatilis__38361	5	0	3	2	0	0	0	0	0	0
Candida__wancherniae__41840	2	0	1	1	0	0	0	0	0	0
Cephaloascus__albidus__34998	1	0	0	1	0	0	0	0	0	0
Citeromyces__matritensis__26142	2	1	0	0	0	0	0	0	0	1
Citeromyces__siamensis__34952	14	1	5	7	0	0	0	0	0	1
Clavispora.lusitaniae.KC993186	1	0	0	1	0	0	0	0	0	0
Cyberlindnera.jadinii.KC993189	6	0	4	2	0	0	0	0	0	0
Cyberlindnera__americana__35703	1	0	1	0	0	0	0	0	0	0
Cyberlindnera__fabianii__35701	14	0	4	10	0	0	0	0	0	0
Cyberlindnera__maclurae__35699	5	0	2	3	0	0	0	0	0	0
Cyberlindnera__misumaiensis__34979	6	0	3	3	0	0	0	0	0	0
Cyberlindnera__mrakii__34978	5	0	4	0	0	1	0	0	0	0
Cyberlindnera__petersonii__35325	15	0	4	11	0	0	0	0	0	0
Cyberlindnera__saturnus__35686	11	0	4	7	0	0	0	0	0	0
Cyberlindnera__suaveolens__35687	5	0	4	0	0	1	0	0	0	0
Cyberlindnera__xylosilytica__35688	8	0	3	5	0	0	0	0	0	0
Danielozyma__ontarioensis__34973	9	0	0	7	0	0	0	0	0	2
Debaryomyces.hansenii.NC_010166	6	0	3	3	0	0	0	0	0	0
Debaryomyces__fabryi__41829	8	0	3	5	0	0	0	0	0	0
Debaryomyces__maramus__41713	6	0	3	3	0	0	0	0	0	0
Debaryomyces__nepalensis__41693	3	0	1	2	0	0	0	0	0	0
Debaryomyces__prosopidis__41678	8	0	2	4	0	0	0	0	0	2
Debaryomyces__subglobosus__41824	10	0	3	6	0	0	0	0	0	1
Dipodascus__albidus__34661	14	1	5	7	0	0	1	0	0	0
Dipodascus__geniculatus__41822	22	1	5	10	0	2	1	0	1	2
Eremothecium.sinecaudum.CP014249	1	0	0	1	0	0	0	0	0	0
Geotrichum.candidum.HG530139	1	0	1	0	0	0	0	0	0	0
Groenewaldozyma.salmanticensis.HQ267969	3	0	1	1	0	0	0	0	0	1
Hanseniaspora.uvarum.DQ058142	1	0	0	1	0	0	0	0	0	0
Hanseniaspora__clermontiae__34963	1	0	0	1	0	0	0	0	0	0
Hanseniaspora__osmophila__34957	4	0	1	3	0	0	0	0	0	0
Hanseniaspora__vinae	4	0	1	3	0	0	0	0	0	0
Hyphopichia__burtonii__35682	3	0	1	2	0	0	0	0	0	0
Hyphopichia__heimii__35318	2	0	0	2	0	0	0	0	0	0
Kazachstania.servazzii.AJ430679	5	0	2	3	0	0	0	0	0	0
Kazachstania.sinensis.MG674287	9	0	3	6	0	0	0	0	0	0
Kazachstania.unispora.KU920680	5	0	2	3	0	0	0	0	0	0
Kazachstania__africana__yHAB137	6	0	0	6	0	0	0	0	0	0
Kazachstania__intestinalis__yHAB148	3	0	0	3	0	0	0	0	0	0
Kazachstania__martiniae__yHAB132	3	0	1	2	0	0	0	0	0	0
Kazachstania__naganishii__yHAB139	11	0	4	7	0	0	0	0	0	0
Kazachstania__siamensis__yHAB143	5	0	0	5	0	0	0	0	0	0
Kazachstania__solicola__yHAB159	2	0	0	2	0	0	0	0	0	0
Kazachstania__spencerorum__yHAB155	6	0	2	4	0	0	0	0	0	0
Kazachstania__turicensis__yHAB134	1	0	0	1	0	0	0	0	0	0
Kazachstania__yakushimaensis__yHAB166	2	0	1	1	0	0	0	0	0	0
Kluyveromyces.lactis.NC_006077	3	0	0	3	0	0	0	0	0	0
Kluyveromyces__dobzhanskii__34710	6	0	0	6	0	0	0	0	0	0
Kluyveromyces__marxianus__34713	5	0	0	5	0	0	0	0	0	0
Kodamaea__laetipori__34665	7	0	3	3	0	0	0	0	0	1
Kodamaea__ohmeri__35677	4	0	3	1	0	0	0	0	0	0
Komagataella.phaffii.FR839632	5	0	3	2	0	0	0	0	0	0
Komagataella__populi__26274	3	0	3	0	0	0	0	0	0	0
Komagataella__pseudopastoris__34939	2	0	2	0	0	0	0	0	0	0
Kregervanrija__delftensis__35674	1	0	0	0	0	0	0	0	0	1
Kregervanrija__fluxuum__35675	3	0	1	0	0	0	0	0	0	2
Kuraishia__capsulata__34937	2	0	0	2	0	0	0	0	0	0
Kuraishia__molischiana__34933	3	0	1	2	0	0	0	0	0	0
Kurtzmaniella__cleridarum__35667	2	0	2	0	0	0	0	0	0	0
Lachancea.dasiensis.HE983611	4	0	0	4	0	0	0	0	0	0
Lachancea.kluyveri.HE664112	8	0	3	5	0	0	0	0	0	0
Lachancea.meyersii.HE983614	8	0	2	6	0	0	0	0	0	0
Lachancea.nothofagi.HE983612	2	0	0	2	0	0	0	0	0	0
Lachancea.thermotolerans.AJ634268	3	0	0	3	0	0	0	0	0	0
Lachancea__cidri__34698	2	0	0	2	0	0	0	0	0	0
Lachancea__fermentati__34695	5	0	2	3	0	0	0	0	0	0
Lachancea__lanzarotensis__34693	5	0	2	3	0	0	0	0	0	0
Lachancea__mirantina__34691	6	0	1	5	0	0	0	0	0	0
Lachancea__waltii__26219	6	0	2	4	0	0	0	0	0	0
Lipomyces__arxii__34754	8	0	2	5	0	0	1	0	0	0
Lipomyces__doorenjongii__34757	1	0	1	0	0	0	0	0	0	0
Lipomyces__japonicus__34758	3	0	0	3	0	0	0	0	0	0
Lipomyces__lipofer__34761	4	0	1	3	0	0	0	0	0	0
Lipomyces__mesembrius__34749	13	0	3	7	0	0	1	0	0	2
Lipomyces__oligophaga__34748	11	0	3	5	0	0	0	0	0	3
Lipomyces__starkeyi__34743	2	0	0	2	0	0	0	0	0	0
Lipomyces__suomiensis__34742	9	0	2	5	0	0	0	0	1	1
Magnusiomyces.capitatus.KJ459952	10	0	2	6	0	0	0	0	0	2
Magnusiomyces.ingens.KJ459950	5	0	1	3	1	0	0	0	0	0
Magnusiomyces.magnusii.JQ236859	14	0	4	9	0	1	0	0	0	0
Magnusiomyces.tetraspermus.KJ459951	9	0	2	6	0	1	0	0	0	0
Martiniozyma__abiesophila__34631	4	0	2	2	0	0	0	0	0	0
Metschnikowia.aberdeeniae.MT433105	15	1	5	7	0	0	1	0	0	1
Metschnikowia.arizonensis.MT449702	9	1	6	0	0	0	0	0	0	2
Metschnikowia.borealis.MT433104	6	0	4	0	0	0	0	0	0	2
Metschnikowia.bowlesiae.MT447074	9	1	5	0	0	0	1	0	0	2
Metschnikowia.cerradonensis.MT442070	14	1	10	0	0	0	1	0	0	2
Metschnikowia.continentalis.MT442071	15	1	11	0	0	0	1	0	0	2
Metschnikowia.dekortum.MT442072	22	1	5	13	0	0	1	0	0	2
Metschnikowia.drakensbergensis.MT442054	16	1	3	10	0	0	1	0	0	1
Metschnikowia.hamakuensis.MT449697	9	0	3	5	0	0	1	0	0	0
Metschnikowia.hawaiiensis.MT442058	12	0	5	6	0	0	1	0	0	0
Metschnikowia.hibisci.MT447079	19	1	7	9	0	0	1	0	0	1
Metschnikowia.ipomoeae.MT433112	24	1	9	11	0	0	1	0	0	2
Metschnikowia.kamakouana.MT433119	13	0	5	7	0	0	1	0	0	0
Metschnikowia.kipukae.MT421951	6	0	1	4	0	0	1	0	0	0
Metschnikowia.matae.MT433114	13	1	9	0	0	0	1	0	0	2
Metschnikowia.matae.MT433115	13	1	9	0	0	0	1	0	0	2
Metschnikowia.mauinuiana.MT449699	11	0	4	5	0	0	1	1	0	0
Metschnikowia.proteae.MT442057	16	1	3	10	0	0	1	0	0	1
Metschnikowia.santaceciliae.MT433110	23	1	5	14	0	0	1	0	0	2
Metschnikowia.shivogae.MT433108	16	1	6	8	0	0	0	0	0	1
Metschnikowia.similis.MT447076	8	1	5	0	0	0	1	0	0	1
Meyerozyma.guilliermondii.KC993176	9	0	2	6	0	0	0	0	0	1
Meyerozyma__caribbica__35662	4	0	2	0	0	0	0	0	0	2
Middelhovenomyces__tepae__35665	11	0	2	6	0	1	1	0	1	0
Millerozyma.farinosa.FN870377	5	0	3	2	0	0	0	0	0	0
Millerozyma__acaciae__34634	10	0	0	7	0	0	0	0	0	3
Nadsonia__fulvescens__34635	4	0	1	3	0	0	0	0	0	0
Nakaseomyces.delphensis.FM995164	4	0	0	4	0	0	0	0	0	0
Nakaseomyces__bracarensis	4	0	0	4	0	0	0	0	0	0
Nakazawaea__holstii__34918	1	0	0	1	0	0	0	0	0	0
Naumovozyma.castellii.AF437291	2	0	0	2	0	0	0	0	0	0
Naumovozyma.dairenensis.KU920679	5	0	2	3	0	0	0	0	0	0
Ogataea.angusta.HQ616673	2	0	0	2	0	0	0	0	0	0
Ogataea.philodendri.KC993191	2	0	1	1	0	0	0	0	0	0
Ogataea.thermophila.KC993173	7	0	2	5	0	0	0	0	0	0
Ogataea__glucozyma__34897	14	0	5	7	0	0	0	0	1	1
Ogataea__henricii__26124	15	0	4	9	0	0	0	0	1	1
Ogataea__kodamae__34899	9	0	4	5	0	0	0	0	0	0
Ogataea__methanolica__34900	5	0	2	3	0	0	0	0	0	0
Ogataea__methylivora__34901	4	0	1	1	0	0	0	0	0	2
Ogataea__minuta__34902	7	0	1	6	0	0	0	0	0	0
Ogataea__naganishii__34903	8	0	3	4	0	0	0	0	0	1
Ogataea__nitratoaversa__34636	5	0	0	5	0	0	0	0	0	0
Ogataea__nonfermentans__34904	8	0	1	7	0	0	0	0	0	0
Ogataea__parapolymorpha__26177	3	0	1	2	0	0	0	0	0	0
Ogataea__pilisensis__34892	6	0	2	4	0	0	0	0	0	0
Ogataea__pini__34891	10	0	6	0	0	0	0	0	1	3
Ogataea__polymorpha__41802	10	1	3	6	0	0	0	0	0	0
Ogataea__populiabae__34637	8	0	0	7	0	0	0	0	0	1
Ogataea__ramenticola__34890	3	0	3	0	0	0	0	0	0	0
Ogataea__trehaloabstinens__34887	7	0	3	3	0	0	0	0	0	1
Ogataea__trehalophila__34886	11	0	3	6	0	0	0	0	0	2
Ogataea__zsoltii__34885	13	0	0	10	0	0	0	0	1	2
Pachysolen__tannophilus	2	0	0	2	0	0	0	0	0	0
Peterozyma__toletana__34884	13	1	2	9	0	0	0	0	0	1
Peterozyma__xylosa__34883	10	1	1	7	0	0	0	0	0	1
Phaffomyces__antillensis__35671	5	1	3	0	0	1	0	0	0	0
Phaffomyces__opuntiae__35670	11	1	2	7	0	1	0	0	0	0
Phaffomyces__thermotolerans__35672	8	1	2	5	0	0	0	0	0	0
Pichia.kluyveri.KC993182	9	0	2	6	0	0	0	0	0	1
Pichia__heedii__34627	11	0	2	8	0	0	0	0	0	1
Pichia__membranifaciens__35661	6	0	4	0	0	0	0	0	0	2
Pichia__nakasei__34624	5	0	4	0	0	0	0	0	0	1
Pichia__norvegensis__34623	1	0	1	0	0	0	0	0	0	0
Pichia__occidentalis__34622	3	0	2	1	0	0	0	0	0	0
Pichia__terricola__35301	6	0	2	4	0	0	0	0	0	0
Priceomyces__carsonii__35296	7	0	2	4	0	0	0	0	0	1
Priceomyces__castillae__35297	2	0	1	1	0	0	0	0	0	0
Priceomyces__medius__34606	4	0	2	2	0	0	0	0	0	0
Saccharomyces.arboricola.KX657740	5	0	0	5	0	0	0	0	0	0
Saccharomyces.cerevisiae.NC_001224	12	0	5	7	0	0	0	0	0	0
Saccharomyces.eubayanus.CM003593	7	0	1	6	0	0	0	0	0	0
Saccharomyces.jurei.LT986467.corrected	10	0	5	5	0	0	0	0	0	0
Saccharomyces.kudriavzevii.KX657746	9	0	4	5	0	0	0	0	0	0
Saccharomyces.mikatae.KX657747	14	0	6	8	0	0	0	0	0	0
Saccharomyces.paradoxus.JQ862335	8	0	4	4	0	0	0	0	0	0
Saccharomyces.uvarum.KX657742	10	0	4	6	0	0	0	0	0	0
Saccharomycopsis.malanga.CP025327	12	0	5	4	0	0	0	0	0	3
Saccharomycopsis__capsularis__34607	17	1	6	9	0	0	0	0	0	1
Saturnispora__dispora__35659	14	0	5	7	0	0	0	0	1	1
Saturnispora__hagleri__34610	7	0	5	0	0	0	0	0	1	1
Saturnispora__mendoncae__34611	5	0	0	5	0	0	0	0	0	0
Saturnispora__saitoi__34612	18	0	6	9	0	0	0	0	1	2
Saturnispora__serradocipensis__34613	17	0	6	9	0	0	0	0	1	1
Saturnispora__silvae__34614	8	0	4	4	0	0	0	0	0	0
Saturnispora__zaruensis__34615	15	0	4	9	0	0	0	0	1	1
Scheffersomyces__lignosus__37855	1	0	0	1	0	0	0	0	0	0
Scheffersomyces__stipitis__34616	7	0	2	4	0	0	0	0	0	1
Spencermartinsiella__europaea__34605	3	1	0	2	0	0	0	0	0	0
Sporopachydermia__lactativora__34604	2	0	1	0	0	0	0	0	0	1
Starmerella.bacillaris.AY445918	4	0	0	4	0	0	0	0	0	0
Starmerella__bombicola__35657	7	0	2	5	0	0	0	0	0	0
Tetrapisispora__blattae__34874	4	0	0	4	0	0	0	0	0	0
Tetrapisispora__fleetii__34875	5	0	3	2	0	0	0	0	0	0
Tetrapisispora__iriomotensis__34876	5	0	0	5	0	0	0	0	0	0
Tetrapisispora__namnaonensis__34877	12	0	3	9	0	0	0	0	0	0
Tetrapisispora__phaffii__34580	8	0	3	5	0	0	0	0	0	0
Tortispora__caseinolytica__34572	6	0	1	5	0	0	0	0	0	0
Tortispora__ganteri__35654	10	0	2	7	1	0	0	0	0	0
Tortispora__starmeri__35279	1	0	0	1	0	0	0	0	0	0
Torulaspora.delbrueckii.KM595073	2	0	0	2	0	0	0	0	0	0
Torulaspora.franciscae.KM595070	8	0	2	6	0	0	0	0	0	0
Torulaspora.globosa.KM595068	7	0	2	5	0	0	0	0	0	0
Torulaspora.microellipsoides.KU920678	10	0	1	9	0	0	0	0	0	0
Torulaspora.pretoriensis.KM595067	6	0	1	5	0	0	0	0	0	0
Torulaspora.quercuum.KU920676	8	0	3	5	0	0	0	0	0	0
Torulaspora__maleeae__35652	8	0	3	5	0	0	0	0	0	0
Trigonopsis__variabilis__35650	5	0	2	2	0	0	0	0	0	1
Trigonopsis__vinaria__35282	9	0	1	4	0	0	1	0	1	2
Wickerhamia__fluorescens__34579	9	0	4	5	0	0	0	0	0	0
Wickerhamiella__cacticola__34646	11	0	4	6	0	0	1	0	0	0
Wickerhamiella__domercqiae__35638	11	0	3	7	0	0	0	0	1	0
Wickerhamomyces.canadensis.D31785	1	0	0	1	0	0	0	0	0	0
Wickerhamomyces.mucosus.KC993197	9	0	4	5	0	0	0	0	0	0
Wickerhamomyces.pijperi.KC993192	1	0	0	1	0	0	0	0	0	0
Wickerhamomyces__alni__35274	3	0	0	2	0	1	0	0	0	0
Wickerhamomyces__anomalus__35273	3	0	1	2	0	0	0	0	0	0
Wickerhamomyces__bovis__35271	4	0	3	0	0	1	0	0	0	0
Wickerhamomyces__ciferrii__35269	4	0	2	2	0	0	0	0	0	0
Wickerhamomyces__hampshirensis__35268	3	0	0	3	0	0	0	0	0	0
Yamadazyma__nakazawae__35252	2	0	2	0	0	0	0	0	0	0
Yamadazyma__philogaea__35640	9	0	3	5	0	0	0	0	0	1
Yamadazyma__scolyti__35641	6	0	1	4	0	0	0	0	0	1
Yarrowia.alimentaria.FR877633	7	0	2	4	0	0	0	0	0	1
Yarrowia.deformans.FR877635	11	0	0	8	0	1	1	0	0	1
Yarrowia.galli.FR877636	17	0	5	8	0	1	1	0	0	2
Yarrowia.lipolytica.NC_002659	17	0	4	9	0	1	1	0	0	2
Yarrowia.phangngaensis.FR877634	2	0	0	2	0	0	0	0	0	0
Yarrowia__bubula__35643	11	0	3	7	0	0	1	0	0	0
Yarrowia__divulgata__35645	18	0	5	9	0	1	1	0	0	2
Yarrowia__keelungensis__35646	5	0	3	0	0	0	1	0	0	1
Yueomyces__sinensis__35629	10	0	3	7	0	0	0	0	0	0
Zygoascus__meyerae__35243	7	0	2	3	0	0	0	0	1	1
Zygoascus__ofunaensis__35242	1	0	0	1	0	0	0	0	0	0
Zygosaccharomyces.mellis.KU920675	6	0	3	3	0	0	0	0	0	0
Zygosaccharomyces.parabailii.CP019506	4	0	0	4	0	0	0	0	0	0
Zygosaccharomyces__bailii__34867	4	0	0	4	0	0	0	0	0	0
Zygosaccharomyces__bisporus__34866	4	0	1	3	0	0	0	0	0	0
Zygosaccharomyces__kombuchaensis__34865	8	0	0	8	0	0	0	0	0	0
Zygosaccharomyces__rouxii__34863	9	0	3	6	0	0	0	0	0	0
Zygotorulaspora__florentina__34862	4	0	0	4	0	0	0	0	0	0
Zygotorulaspora__mrakii__26256	8	0	2	6	0	0	0	0	0	0
Sugiyamaella.lignohabitans.CP014499	2	0	0	2	0	0	0	0	0	0

## Sheet: All Introns
Species	Gene	Intron	Intron_Group	ORF
Candida.auris.AP018713	cob	Candida.auris.AP018713_cob_intron_1	Group_ID	orf345_GIY
Candida.auris.AP018713	nad5	Candida.auris.AP018713_nad5_intron_1	Group_IB(3')	orf330_LAGLIDADG
Candida.auris.AP018713	nad5	Candida.auris.AP018713_nad5_intron_2	Group_IB	orf449_LAGLIDADG
Candida.castellii.FM995165	cob	Candida.castellii.FM995165_cob_intron_1	Group_I(derived)	orf745_unknown
Candida.castellii.FM995165	cox1	Candida.castellii.FM995165_cox1_intron_1	Group_IB(5'),IB	orf245_LAGLIDADG
Candida.castellii.FM995165	cox1	Candida.castellii.FM995165_cox1_intron_2	Group_IB	orf335_LAGLIDADG
Candida.castellii.FM995165	cox1	Candida.castellii.FM995165_cox1_intron_3	Group_IB(5'),IB(3')	orf422_LAGLIDADG
Candida.glabrata.NC_004691	cox1	Candida.glabrata.NC_004691_cox1_intron_1	Group_IB(3')	orf371_LAGLIDADG
Candida.glabrata.NC_004691	cox1	Candida.glabrata.NC_004691_cox1_intron_2	Group_IB	orf377_LAGLIDADG
Candida.glabrata.NC_004691	cox1	Candida.glabrata.NC_004691_cox1_intron_3	Group_IB	orf279_LAGLIDADG
Candida.nivariensis.KU920681	cox1	Candida.nivariensis.KU920681_cox1_intron_1	Group_IB	orf351_LAGLIDADG
Candida.nivariensis.KU920681	cox1	Candida.nivariensis.KU920681_cox1_intron_2	Unknown	orf319_LAGLIDADG
Candida.nivariensis.KU920681	cox1	Candida.nivariensis.KU920681_cox1_intron_3	Group_IB	orf279_LAGLIDADG
Candida.norvegica.KF017573	atp6	Candida.norvegica.KF017573_atp6_intron_1	Unknown	None
Candida.norvegica.KF017573	cob	Candida.norvegica.KF017573_cob_intron_1	Group_ID	orf204_GIY
Candida.norvegica.KF017573	cox1	Candida.norvegica.KF017573_cox1_intron_1	Group_I(derived)	orf375_LAGLIDADG
Candida.norvegica.KF017573	cox1	Candida.norvegica.KF017573_cox1_intron_2	Group_ID	orf344_LAGLIDADG
Candida.norvegica.KF017573	cox1	Candida.norvegica.KF017573_cox1_intron_3	Group_IB	orf381_LAGLIDADG
Candida.norvegica.KF017573	cox1	Candida.norvegica.KF017573_cox1_intron_4	Group_IB	orf308_LAGLIDADG
Candida.psychrophila.MF163266	cob	Candida.psychrophila.MF163266_cob_intron_1	Group_ID	orf419_GIY
Candida.psychrophila.MF163266	cob	Candida.psychrophila.MF163266_cob_intron_2	Group_ID	orf265_unknown
Candida.psychrophila.MF163266	cob	Candida.psychrophila.MF163266_cob_intron_3	Group_IA	orf376_LAGLIDADG
Candida.psychrophila.MF163266	cox1	Candida.psychrophila.MF163266_cox1_intron_1	Group_IB	orf422_LAGLIDADG
Candida.psychrophila.MF163266	cox1	Candida.psychrophila.MF163266_cox1_intron_2	Group_ID	orf410_LAGLIDADG
Candida.psychrophila.MF163266	cox1	Candida.psychrophila.MF163266_cox1_intron_3	Group_IB	orf343_LAGLIDADG
Candida.psychrophila.MF163266	cox1	Candida.psychrophila.MF163266_cox1_intron_4	Group_IB	orf397_LAGLIDADG
Candida.psychrophila.MF163266	cox1	Candida.psychrophila.MF163266_cox1_intron_5	Group_IB	orf382_LAGLIDADG
Candida.psychrophila.MF163266	cox1	Candida.psychrophila.MF163266_cox1_intron_6	Group_IB	orf419_LAGLIDADG
Candida.psychrophila.MF163266	nad5	Candida.psychrophila.MF163266_nad5_intron_1	Group_IB(3')	orf469_LAGLIDADG
Candida.vartiovaarae.KC993190	cox1	Candida.vartiovaarae.KC993190_cox1_intron_1	Group_IB	orf405_LAGLIDADG
Candida.vartiovaarae.KC993190	cox1	Candida.vartiovaarae.KC993190_cox1_intron_2	Group_IB	orf295_LAGLIDADG
Aciculoconidium__aculeatum__34654	cox1	Aciculoconidium__aculeatum__34654_cox1_intron_1	Group_II	orf934_unknown
Aciculoconidium__aculeatum__34654	cox1	Aciculoconidium__aculeatum__34654_cox1_intron_2	Group_IA	None
Aciculoconidium__aculeatum__34654	cox1	Aciculoconidium__aculeatum__34654_cox1_intron_3	Group_IB	orf446_LAGLIDADG
Aciculoconidium__aculeatum__34654	cox1	Aciculoconidium__aculeatum__34654_cox1_intron_4	Group_II	orf1137_unknown
Aciculoconidium__aculeatum__34654	cox1	Aciculoconidium__aculeatum__34654_cox1_intron_5	Group_IB	orf458_LAGLIDADG
Aciculoconidium__aculeatum__34654	cox1	Aciculoconidium__aculeatum__34654_cox1_intron_6	Group_I(derived)	orf382_unknown
Aciculoconidium__aculeatum__34654	cox1	Aciculoconidium__aculeatum__34654_cox1_intron_7	Group_IB	orf553_GIY
Aciculoconidium__aculeatum__34654	cox1	Aciculoconidium__aculeatum__34654_cox1_intron_8	Group_IB	orf502_LAGLIDADG
Aciculoconidium__aculeatum__34654	nad1	Aciculoconidium__aculeatum__34654_nad1_intron_1	Group_IC1	None
Aciculoconidium__aculeatum__34654	nad5	Aciculoconidium__aculeatum__34654_nad5_intron_1	Group_IB	orf613_LAGLIDADG
Aciculoconidium__aculeatum__34654	nad5	Aciculoconidium__aculeatum__34654_nad5_intron_2	Group_II	orf705_unknown
Ambrosiozyma__ambrosiae__26137	cob	Ambrosiozyma__ambrosiae__26137_cob_intron_1	Group_II	orf794_unknown
Ambrosiozyma__ambrosiae__26137	cox1	Ambrosiozyma__ambrosiae__26137_cox1_intron_1	Group_II	orf794_unknown
Ambrosiozyma__ambrosiae__26137	cox1	Ambrosiozyma__ambrosiae__26137_cox1_intron_2	Group_II	orf931_HNH
Ambrosiozyma__ambrosiae__26137	cox1	Ambrosiozyma__ambrosiae__26137_cox1_intron_3	Group_II	orf926_unknown
Ambrosiozyma__ambrosiae__26137	cox1	Ambrosiozyma__ambrosiae__26137_cox1_intron_4	Group_II	orf1117_unknown
Ambrosiozyma__ambrosiae__26137	nad5	Ambrosiozyma__ambrosiae__26137_nad5_intron_1	Group_IB	orf435_LAGLIDADG
Ambrosiozyma__kashinagacola__35038	cox1	Ambrosiozyma__kashinagacola__35038_cox1_intron_1	Group_ID	None
Ambrosiozyma__maleeae__35040	cob	Ambrosiozyma__maleeae__35040_cob_intron_1	Group_IA	orf286_LAGLIDADG
Ambrosiozyma__maleeae__35040	cob	Ambrosiozyma__maleeae__35040_cob_intron_2	Group_IB	orf126_LAGLIDADG
Ambrosiozyma__maleeae__35040	cox1	Ambrosiozyma__maleeae__35040_cox1_intron_1	Group_IB	orf358_LAGLIDADG
Ambrosiozyma__maleeae__35040	cox1	Ambrosiozyma__maleeae__35040_cox1_intron_2	Group_IB	orf331_LAGLIDADG
Ambrosiozyma__maleeae__35040	cox1	Ambrosiozyma__maleeae__35040_cox1_intron_3	Group_IB	orf388_LAGLIDADG
Ambrosiozyma__monospora__26279	cob	Ambrosiozyma__monospora__26279_cob_intron_1	Group_IB	orf169_LAGLIDADG
Ambrosiozyma__monospora__26279	cob	Ambrosiozyma__monospora__26279_cob_intron_2	Group_ID	orf374_GIY
Ambrosiozyma__monospora__26279	cob	Ambrosiozyma__monospora__26279_cob_intron_3	Group_ID	orf236_unknown
Ambrosiozyma__monospora__26279	cob	Ambrosiozyma__monospora__26279_cob_intron_4	Group_IA	orf309_LAGLIDADG
Ambrosiozyma__monospora__26279	cob	Ambrosiozyma__monospora__26279_cob_intron_5	Group_IB	orf401_LAGLIDADG
Ambrosiozyma__monospora__26279	nad5	Ambrosiozyma__monospora__26279_nad5_intron_1	Group_IB	orf349_LAGLIDADG
Ambrosiozyma__monospora__26279	nad5	Ambrosiozyma__monospora__26279_nad5_intron_2	Group_IB(3')	orf403_LAGLIDADG
Ambrosiozyma__oregonensis__34946	cob	Ambrosiozyma__oregonensis__34946_cob_intron_1	Group_II	orf791_unknown
Ambrosiozyma__oregonensis__34946	cob	Ambrosiozyma__oregonensis__34946_cob_intron_2	Group_II	orf823_unknown
Ambrosiozyma__oregonensis__34946	cob	Ambrosiozyma__oregonensis__34946_cob_intron_3	Group_ID	orf392_GIY
Ambrosiozyma__oregonensis__34946	cob	Ambrosiozyma__oregonensis__34946_cob_intron_4	Group_ID	orf235_LAGLIDADG
Ambrosiozyma__oregonensis__34946	cob	Ambrosiozyma__oregonensis__34946_cob_intron_5	Group_IA	orf322_LAGLIDADG
Ambrosiozyma__oregonensis__34946	cob	Ambrosiozyma__oregonensis__34946_cob_intron_6	Group_IB	orf353_LAGLIDADG
Ambrosiozyma__oregonensis__34946	cob	Ambrosiozyma__oregonensis__34946_cob_intron_7	Group_IA	orf485_unknown
Ambrosiozyma__oregonensis__34946	nad5	Ambrosiozyma__oregonensis__34946_nad5_intron_1	Group_IB	orf331_LAGLIDADG
Ambrosiozyma__oregonensis__34946	nad5	Ambrosiozyma__oregonensis__34946_nad5_intron_2	Group_IB(3')	orf376_LAGLIDADG
Ambrosiozyma__philentoma__34947	cob	Ambrosiozyma__philentoma__34947_cob_intron_1	Group_IB	None
Ambrosiozyma__philentoma__34947	cob	Ambrosiozyma__philentoma__34947_cob_intron_2	Group_ID	orf249_unknown
Ambrosiozyma__philentoma__34947	cob	Ambrosiozyma__philentoma__34947_cob_intron_3	Group_IA	None
Ambrosiozyma__philentoma__34947	cob	Ambrosiozyma__philentoma__34947_cob_intron_4	Group_IB	None
Ambrosiozyma__philentoma__34947	nad5	Ambrosiozyma__philentoma__34947_nad5_intron_1	Group_IB	None
Ambrosiozyma__philentoma__34947	nad5	Ambrosiozyma__philentoma__34947_nad5_intron_2	Group_IB	orf425_LAGLIDADG
Ambrosiozyma__pseudovanderkliftii__35041	cob	Ambrosiozyma__pseudovanderkliftii__35041_cob_intron_1	Group_ID	orf343_GIY
Ambrosiozyma__pseudovanderkliftii__35041	cob	Ambrosiozyma__pseudovanderkliftii__35041_cob_intron_2	Group_IA	orf285_LAGLIDADG
Ambrosiozyma__pseudovanderkliftii__35041	cox1	Ambrosiozyma__pseudovanderkliftii__35041_cox1_intron_1	Group_IB	orf325_GIY
Ambrosiozyma__pseudovanderkliftii__35041	cox1	Ambrosiozyma__pseudovanderkliftii__35041_cox1_intron_2	Group_IB(3')	orf370_LAGLIDADG
Ambrosiozyma__vanderkliftii__26145	cox1	Ambrosiozyma__vanderkliftii__26145_cox1_intron_1	Group_IB	orf294_LAGLIDADG,orf312_unknown
Babjeviella__inositovora__35043	cox1	Babjeviella__inositovora__35043_cox1_intron_1	Group_IB	orf396_LAGLIDADG
Babjeviella__inositovora__35043	cox1	Babjeviella__inositovora__35043_cox1_intron_2	Group_IB	orf325_LAGLIDADG
Babjeviella__inositovora__35043	cox1	Babjeviella__inositovora__35043_cox1_intron_3	Group_IB	orf378_LAGLIDADG
Babjeviella__inositovora__35043	cox1	Babjeviella__inositovora__35043_cox1_intron_4	Group_IB(3'),IB(5')	orf374_LAGLIDADG
Babjeviella__inositovora__35043	cox1	Babjeviella__inositovora__35043_cox1_intron_5	Group_IB	orf320_unknown
Babjeviella__inositovora__35043	cox1	Babjeviella__inositovora__35043_cox1_intron_6	Group_I(derived)	orf248_LAGLIDADG
Barnettozyma.californica.KC993183	atp6	Barnettozyma.californica.KC993183_atp6_intron_1	Unknown	None
Barnettozyma.californica.KC993183	cob	Barnettozyma.californica.KC993183_cob_intron_1	Group_IB	None
Barnettozyma.californica.KC993183	cob	Barnettozyma.californica.KC993183_cob_intron_2	Group_ID	orf288_LAGLIDADG
Barnettozyma.californica.KC993183	cob	Barnettozyma.californica.KC993183_cob_intron_3	Group_IB	orf360_LAGLIDADG
Barnettozyma.californica.KC993183	cox1	Barnettozyma.californica.KC993183_cox1_intron_1	Group_I(derived)	orf360_LAGLIDADG
Barnettozyma.californica.KC993183	cox1	Barnettozyma.californica.KC993183_cox1_intron_2	Group_IB	orf418_LAGLIDADG
Barnettozyma.californica.KC993183	cox1	Barnettozyma.californica.KC993183_cox1_intron_3	Group_ID	orf341_LAGLIDADG
Barnettozyma.californica.KC993183	cox1	Barnettozyma.californica.KC993183_cox1_intron_4	Group_IB	orf420_LAGLIDADG
Barnettozyma.californica.KC993183	cox1	Barnettozyma.californica.KC993183_cox1_intron_5	Group_IB	orf310_LAGLIDADG
Barnettozyma.californica.KC993183	cox1	Barnettozyma.californica.KC993183_cox1_intron_6	Group_I(derived)	orf293_LAGLIDADG
Barnettozyma.californica.KC993183	cox1	Barnettozyma.californica.KC993183_cox1_intron_7	Group_IB	None
Barnettozyma__populi__35046	atp6	Barnettozyma__populi__35046_atp6_intron_1	Group_IC2	atp6_unknown
Barnettozyma__populi__35046	cob	Barnettozyma__populi__35046_cob_intron_1	Group_ID	orf384_GIY
Barnettozyma__populi__35046	cob	Barnettozyma__populi__35046_cob_intron_2	Group_ID	orf236_unknown
Barnettozyma__populi__35046	cob	Barnettozyma__populi__35046_cob_intron_3	Group_IA	orf548_unknown
Barnettozyma__populi__35046	cox1	Barnettozyma__populi__35046_cox1_intron_1	Group_I(derived)	None
Barnettozyma__populi__35046	cox1	Barnettozyma__populi__35046_cox1_intron_2	Group_IB	orf470_LAGLIDADG
Barnettozyma__populi__35046	cox1	Barnettozyma__populi__35046_cox1_intron_3	Group_IB	orf370_LAGLIDADG
Barnettozyma__populi__35046	cox1	Barnettozyma__populi__35046_cox1_intron_4	Group_IB	orf414_LAGLIDADG
Barnettozyma__populi__35046	cox1	Barnettozyma__populi__35046_cox1_intron_5	Group_IB	orf347_LAGLIDADG
Barnettozyma__populi__35046	cox1	Barnettozyma__populi__35046_cox1_intron_6	Group_IB	orf312_LAGLIDADG
Barnettozyma__populi__35046	cox1	Barnettozyma__populi__35046_cox1_intron_7	Group_I(derived)	orf293_LAGLIDADG
Barnettozyma__populi__35046	cox1	Barnettozyma__populi__35046_cox1_intron_8	Group_IB	None
Barnettozyma__populi__35046	cox3	Barnettozyma__populi__35046_cox3_intron_1	Group_IB	None
Barnettozyma__pratensis__35047	atp6	Barnettozyma__pratensis__35047_atp6_intron_1	Unknown	None
Barnettozyma__pratensis__35047	cob	Barnettozyma__pratensis__35047_cob_intron_1	Group_ID	orf161_GIY,orf191_unknown
Barnettozyma__pratensis__35047	cob	Barnettozyma__pratensis__35047_cob_intron_2	Group_ID	orf269_LAGLIDADG
Barnettozyma__pratensis__35047	cob	Barnettozyma__pratensis__35047_cob_intron_3	Group_IB	orf341_LAGLIDADG
Barnettozyma__pratensis__35047	cob	Barnettozyma__pratensis__35047_cob_intron_4	Group_I(derived)	orf552_unknown
Barnettozyma__pratensis__35047	cox1	Barnettozyma__pratensis__35047_cox1_intron_1	Group_IB	orf400_LAGLIDADG
Barnettozyma__pratensis__35047	cox1	Barnettozyma__pratensis__35047_cox1_intron_2	Group_IB	orf411_LAGLIDADG
Barnettozyma__pratensis__35047	cox1	Barnettozyma__pratensis__35047_cox1_intron_3	Group_ID	orf351_LAGLIDADG
Barnettozyma__pratensis__35047	cox1	Barnettozyma__pratensis__35047_cox1_intron_4	Group_IB	orf315_LAGLIDADG
Barnettozyma__pratensis__35047	cox1	Barnettozyma__pratensis__35047_cox1_intron_5	Group_IB	orf369_LAGLIDADG
Barnettozyma__pratensis__35047	cox1	Barnettozyma__pratensis__35047_cox1_intron_6	Group_IB	orf302_LAGLIDADG
Barnettozyma__pratensis__35047	cox1	Barnettozyma__pratensis__35047_cox1_intron_7	Group_IB	orf106_GIY
Barnettozyma__pratensis__35047	cox1	Barnettozyma__pratensis__35047_cox1_intron_8	Group_I(derived)	orf310_LAGLIDADG
Barnettozyma__pratensis__35047	cox3	Barnettozyma__pratensis__35047_cox3_intron_1	Group_IB	orf233_LAGLIDADG
Barnettozyma__salicaria__35048	atp6	Barnettozyma__salicaria__35048_atp6_intron_1	Unknown	None
Barnettozyma__salicaria__35048	cox1	Barnettozyma__salicaria__35048_cox1_intron_1	Group_I(derived)	None
Barnettozyma__salicaria__35048	cox1	Barnettozyma__salicaria__35048_cox1_intron_2	Group_IB(3')	orf483_LAGLIDADG
Barnettozyma__salicaria__35048	cox1	Barnettozyma__salicaria__35048_cox1_intron_3	Group_ID,IB	orf354_LAGLIDADG
Barnettozyma__salicaria__35048	cox1	Barnettozyma__salicaria__35048_cox1_intron_4	Group_IB	orf149_unknown
Barnettozyma__salicaria__35048	cox1	Barnettozyma__salicaria__35048_cox1_intron_5	Group_I(derived)	orf300_LAGLIDADG
Blastobotrys__americana__34681	cox1	Blastobotrys__americana__34681_cox1_intron_1	Unknown	orf356_unknown
Blastobotrys__americana__34681	cox1	Blastobotrys__americana__34681_cox1_intron_2	Group_IB	orf315_unknown
Blastobotrys__americana__34681	cox1	Blastobotrys__americana__34681_cox1_intron_3	Group_IB	orf310_unknown
Blastobotrys__americana__34681	cox1	Blastobotrys__americana__34681_cox1_intron_4	Group_I(derived)	orf291_unknown
Blastobotrys__muscicola__34674	nad1	Blastobotrys__muscicola__34674_nad1_intron_1	Group_IC1	None
Blastobotrys__nivea__34673	cob	Blastobotrys__nivea__34673_cob_intron_1	Group_ID	orf349_GIY
Blastobotrys__nivea__34673	cox1	Blastobotrys__nivea__34673_cox1_intron_1	Group_IB	orf410_LAGLIDADG
Blastobotrys__nivea__34673	cox1	Blastobotrys__nivea__34673_cox1_intron_2	Group_IB	orf316_LAGLIDADG
Blastobotrys__nivea__34673	nad4	Blastobotrys__nivea__34673_nad4_intron_1	Group_IB	orf363_LAGLIDADG
Blastobotrys__nivea__34673	nad5	Blastobotrys__nivea__34673_nad5_intron_1	Group_IB	orf371_LAGLIDADG
Blastobotrys__peoriensis__34671	cob	Blastobotrys__peoriensis__34671_cob_intron_1	Group_ID	orf232_unknown
Blastobotrys__peoriensis__34671	cox1	Blastobotrys__peoriensis__34671_cox1_intron_1	Group_ID	None
Blastobotrys__peoriensis__34671	cox1	Blastobotrys__peoriensis__34671_cox1_intron_2	Group_IB	orf362_LAGLIDADG
Blastobotrys__peoriensis__34671	cox1	Blastobotrys__peoriensis__34671_cox1_intron_3	Unknown	None
Blastobotrys__peoriensis__34671	nad1	Blastobotrys__peoriensis__34671_nad1_intron_1	Group_I(derived)	None
Blastobotrys__proliferans__34670	cob	Blastobotrys__proliferans__34670_cob_intron_1	Group_ID	orf238_unknown
Blastobotrys__proliferans__34670	cox1	Blastobotrys__proliferans__34670_cox1_intron_1	Group_IB	orf361_LAGLIDADG,orf222_unknown
Blastobotrys__proliferans__34670	cox1	Blastobotrys__proliferans__34670_cox1_intron_2	Group_IB	orf335_LAGLIDADG
Blastobotrys__raffinofermentans__34669	cob	Blastobotrys__raffinofermentans__34669_cob_intron_1	Group_ID	orf358_GIY
Blastobotrys__raffinofermentans__34669	cob	Blastobotrys__raffinofermentans__34669_cob_intron_2	Group_IA	orf277_LAGLIDADG
Blastobotrys__raffinofermentans__34669	cox1	Blastobotrys__raffinofermentans__34669_cox1_intron_1	Group_IB	None
Blastobotrys__raffinofermentans__34669	cox1	Blastobotrys__raffinofermentans__34669_cox1_intron_2	Group_I(derived)	None
Blastobotrys__raffinofermentans__34669	cox1	Blastobotrys__raffinofermentans__34669_cox1_intron_3	Group_IB	None
Blastobotrys__raffinofermentans__34669	nad4	Blastobotrys__raffinofermentans__34669_nad4_intron_1	Group_IB	orf376_LAGLIDADG
Blastobotrys__serpentis__34667	cox1	Blastobotrys__serpentis__34667_cox1_intron_1	Group_IB	orf342_LAGLIDADG
Botryozyma__nematodophila__34655	cox1	Botryozyma__nematodophila__34655_cox1_intron_1	Group_II	orf795_unknown
Botryozyma__nematodophila__34655	cox1	Botryozyma__nematodophila__34655_cox1_intron_2	Group_I(derived)	orf293_LAGLIDADG
Brettanomyces.bruxellensis.GQ354526	cob	Brettanomyces.bruxellensis.GQ354526_cob_intron_1	Group_ID	orf535_GIY
Brettanomyces.bruxellensis.GQ354526	cox1	Brettanomyces.bruxellensis.GQ354526_cox1_intron_1	Group_ID	orf322_LAGLIDADG
Brettanomyces.bruxellensis.GQ354526	cox1	Brettanomyces.bruxellensis.GQ354526_cox1_intron_2	Group_IB	orf262_LAGLIDADG
Brettanomyces.bruxellensis.GQ354526	nad5	Brettanomyces.bruxellensis.GQ354526_nad5_intron_1	Group_IB	None
Brettanomyces.custersianus.GQ354525	cob	Brettanomyces.custersianus.GQ354525_cob_intron_1	Group_ID	orf231_unknown
Brettanomyces.custersianus.GQ354525	cox1	Brettanomyces.custersianus.GQ354525_cox1_intron_1	Group_IB(3')	orf337_LAGLIDADG
Brettanomyces.custersianus.GQ354525	cox1	Brettanomyces.custersianus.GQ354525_cox1_intron_2	Group_IB	orf374_LAGLIDADG
Brettanomyces.custersianus.GQ354525	cox1	Brettanomyces.custersianus.GQ354525_cox1_intron_3	Unknown	orf303_LAGLIDADG
Brettanomyces__anomalus__34976	cox1	Brettanomyces__anomalus__34976_cox1_intron_1	Group_ID	orf343_LAGLIDADG
Brettanomyces__anomalus__34976	nad5	Brettanomyces__anomalus__34976_nad5_intron_1	Group_IB	None
Brettanomyces__anomalus__34976	nad5	Brettanomyces__anomalus__34976_nad5_intron_2	Group_IB	None
Candida.alai.HQ267968	cox1	Candida.alai.HQ267968_cox1_intron_1	Group_IB	None
Candida.albicans.AF285261	cob	Candida.albicans.AF285261_cob_intron_1	Unknown	orf347_GIY
Candida.albicans.AF285261	cob	Candida.albicans.AF285261_cob_intron_2	Unknown	None
Candida.albicans.AF285261	cox1	Candida.albicans.AF285261_cox1_intron_1	Group_IB(3')	orf366_LAGLIDADG
Candida.albicans.AF285261	cox1	Candida.albicans.AF285261_cox1_intron_2	Group_ID	orf316_LAGLIDADG
Candida.albicans.AF285261	cox1	Candida.albicans.AF285261_cox1_intron_3	Group_IB	orf319_LAGLIDADG
Candida.albicans.AF285261	cox1	Candida.albicans.AF285261_cox1_intron_4	Group_I(derived)	orf243_LAGLIDADG
Candida.blackwelliae.KC993199	cox1	Candida.blackwelliae.KC993199_cox1_intron_1	Unknown	None
Candida.bohioensis.KF214631	cob	Candida.bohioensis.KF214631_cob_intron_1	Unknown	None
Candida.bohioensis.KF214631	cox1	Candida.bohioensis.KF214631_cox1_intron_1	Group_IB(3')	None
Candida.chauliodis.KF017574	cob	Candida.chauliodis.KF017574_cob_intron_1	Group_IB	orf351_LAGLIDADG
Candida.chauliodis.KF017574	cox1	Candida.chauliodis.KF017574_cox1_intron_1	Group_IB	None
Candida.chauliodis.KF017574	cox1	Candida.chauliodis.KF017574_cox1_intron_2	Group_IB,IB(5'),ID	orf153_LAGLIDADG,orf179_unknown,orf294_LAGLIDADG
Candida.chauliodis.KF017574	cox1	Candida.chauliodis.KF017574_cox1_intron_3	Group_IB	None
Candida.chauliodis.KF017574	cox1	Candida.chauliodis.KF017574_cox1_intron_4	Unknown	None
Candida.chauliodis.KF017574	cox1	Candida.chauliodis.KF017574_cox1_intron_5	Group_I(derived)	orf263_LAGLIDADG
Candida.chauliodis.KF017574	cox1	Candida.chauliodis.KF017574_cox1_intron_6	Group_IB	None
Candida.chauliodis.KF017574	nad5	Candida.chauliodis.KF017574_nad5_intron_1	Group_IB	None
Candida.corydali.KC993198	cob	Candida.corydali.KC993198_cob_intron_1	Group_ID	orf389_GIY
Candida.corydali.KC993198	cob	Candida.corydali.KC993198_cob_intron_2	Group_ID	orf286_unknown
Candida.corydali.KC993198	cob	Candida.corydali.KC993198_cob_intron_3	Group_IA	None
Candida.corydali.KC993198	cob	Candida.corydali.KC993198_cob_intron_4	Group_IB	orf354_LAGLIDADG
Candida.corydali.KC993198	cox1	Candida.corydali.KC993198_cox1_intron_1	Group_IB	None
Candida.corydali.KC993198	cox1	Candida.corydali.KC993198_cox1_intron_2	Group_IB	orf325_LAGLIDADG
Candida.corydali.KC993198	cox1	Candida.corydali.KC993198_cox1_intron_3	Group_IB	None
Candida.corydali.KC993198	cox1	Candida.corydali.KC993198_cox1_intron_4	Group_IB	None
Candida.corydali.KC993198	cox1	Candida.corydali.KC993198_cox1_intron_5	Group_IB	None
Candida.corydali.KC993198	cox1	Candida.corydali.KC993198_cox1_intron_6	Group_IB	None
Candida.corydali.KC993198	cox1	Candida.corydali.KC993198_cox1_intron_7	Group_I(derived),IB	orf330_LAGLIDADG
Candida.corydali.KC993198	nad5	Candida.corydali.KC993198_nad5_intron_1	Group_IB	None
Candida.frijolesensis.HM594866	cob	Candida.frijolesensis.HM594866_cob_intron_1	Unknown	None
Candida.frijolesensis.HM594866	cob	Candida.frijolesensis.HM594866_cob_intron_2	Group_IA	None
Candida.frijolesensis.HM594866	cob	Candida.frijolesensis.HM594866_cob_intron_3	Group_IB	orf301_LAGLIDADG
Candida.frijolesensis.HM594866	cox1	Candida.frijolesensis.HM594866_cox1_intron_1	Group_II	orf942_HNH
Candida.frijolesensis.HM594866	cox1	Candida.frijolesensis.HM594866_cox1_intron_2	Group_IB	orf283_LAGLIDADG
Candida.frijolesensis.HM594866	cox1	Candida.frijolesensis.HM594866_cox1_intron_3	Group_IB	orf294_LAGLIDADG
Candida.frijolesensis.HM594866	cox1	Candida.frijolesensis.HM594866_cox1_intron_4	Unknown	orf319_unknown
Candida.frijolesensis.HM594866	cox1	Candida.frijolesensis.HM594866_cox1_intron_5	Group_IB	None
Candida.frijolesensis.HM594866	nad5	Candida.frijolesensis.HM594866_nad5_intron_1	Unknown	orf295_GIY,orf319_unknown
Candida.jiufengensis.GU136397	cob	Candida.jiufengensis.GU136397_cob_intron_1	Group_ID	orf382_GIY
Candida.jiufengensis.GU136397	cox1	Candida.jiufengensis.GU136397_cox1_intron_1	Group_IA	None
Candida.jiufengensis.GU136397	cox1	Candida.jiufengensis.GU136397_cox1_intron_2	Group_ID	orf326_LAGLIDADG
Candida.jiufengensis.GU136397	cox1	Candida.jiufengensis.GU136397_cox1_intron_3	Group_IB	None
Candida.jiufengensis.GU136397	cox1	Candida.jiufengensis.GU136397_cox1_intron_4	Group_IB	None
Candida.jiufengensis.GU136397	cox1	Candida.jiufengensis.GU136397_cox1_intron_5	Group_IB	orf128_unknown
Candida.jiufengensis.GU136397	cox1	Candida.jiufengensis.GU136397_cox1_intron_6	Group_I(derived)	None
Candida.labiduridarum.KC993196	cob	Candida.labiduridarum.KC993196_cob_intron_1	Unknown	None
Candida.labiduridarum.KC993196	cob	Candida.labiduridarum.KC993196_cob_intron_2	Group_IA	None
Candida.labiduridarum.KC993196	cob	Candida.labiduridarum.KC993196_cob_intron_3	Group_IB	orf298_LAGLIDADG
Candida.labiduridarum.KC993196	cox1	Candida.labiduridarum.KC993196_cox1_intron_1	Group_II	orf941_HNH
Candida.labiduridarum.KC993196	cox1	Candida.labiduridarum.KC993196_cox1_intron_2	Group_IB	None
Candida.labiduridarum.KC993196	cox1	Candida.labiduridarum.KC993196_cox1_intron_3	Group_IB	orf144_LAGLIDADG
Candida.labiduridarum.KC993196	cox1	Candida.labiduridarum.KC993196_cox1_intron_4	Unknown	orf323_unknown
Candida.labiduridarum.KC993196	cox1	Candida.labiduridarum.KC993196_cox1_intron_5	Group_I(derived)	None
Candida.labiduridarum.KC993196	cox1	Candida.labiduridarum.KC993196_cox1_intron_6	Group_IB	None
Candida.labiduridarum.KC993196	nad5	Candida.labiduridarum.KC993196_nad5_intron_1	Group_IB	orf293_unknown,orf307_unknown,orf336_unknown
Candida.maltosa.EU267175	cob	Candida.maltosa.EU267175_cob_intron_1	Group_ID	orf303_unknown
Candida.maltosa.EU267175	cob	Candida.maltosa.EU267175_cob_intron_2	Group_I(derived)	None
Candida.maltosa.EU267175	cox1	Candida.maltosa.EU267175_cox1_intron_1	Group_IB	orf338_LAGLIDADG
Candida.maltosa.EU267175	cox1	Candida.maltosa.EU267175_cox1_intron_2	Group_I(derived)	orf203_unknown,orf125_unknown
Candida.metapsilosis.AY962591	cob	Candida.metapsilosis.AY962591_cob_intron_1	Group_ID	orf373_GIY
Candida.neerlandica.EU334437	cob	Candida.neerlandica.EU334437_cob_intron_1	Unknown	None
Candida.neerlandica.EU334437	cob	Candida.neerlandica.EU334437_cob_intron_2	Group_IA	None
Candida.neerlandica.EU334437	cob	Candida.neerlandica.EU334437_cob_intron_3	Group_IB	orf297_LAGLIDADG
Candida.neerlandica.EU334437	cox1	Candida.neerlandica.EU334437_cox1_intron_1	Group_IB	orf276_LAGLIDADG
Candida.neerlandica.EU334437	cox1	Candida.neerlandica.EU334437_cox1_intron_2	Group_I(derived)	None
Candida.neerlandica.EU334437	cox1	Candida.neerlandica.EU334437_cox1_intron_3	Group_I(derived)	orf146_LAGLIDADG
Candida.neerlandica.EU334437	nad5	Candida.neerlandica.EU334437_nad5_intron_1	Group_IB	orf319_unknown
Candida.orthopsilosis.AY962590	cob	Candida.orthopsilosis.AY962590_cob_intron_1	Group_ID	orf250_LAGLIDADG
Candida.orthopsilosis.AY962590	cox1	Candida.orthopsilosis.AY962590_cox1_intron_1	Group_IB	None
Candida.oxycetoniae.KC993187	cob	Candida.oxycetoniae.KC993187_cob_intron_1	Group_II	orf803_unknown
Candida.oxycetoniae.KC993187	cob	Candida.oxycetoniae.KC993187_cob_intron_2	Group_II	orf797_unknown
Candida.oxycetoniae.KC993187	cox1	Candida.oxycetoniae.KC993187_cox1_intron_1	Group_IB	orf319_LAGLIDADG
Candida.oxycetoniae.KC993187	cox1	Candida.oxycetoniae.KC993187_cox1_intron_2	Group_IB	orf379_LAGLIDADG
Candida.oxycetoniae.KC993187	cox1	Candida.oxycetoniae.KC993187_cox1_intron_3	Group_II	orf830_unknown
Candida.oxycetoniae.KC993187	cox1	Candida.oxycetoniae.KC993187_cox1_intron_4	Group_II	orf778_unknown
Candida.parapsilosis.X74411	cob	Candida.parapsilosis.X74411_cob_intron_1	Group_ID	orf373_GIY
Candida.parapsilosis.X74411	cob	Candida.parapsilosis.X74411_cob_intron_2	Group_ID	orf247_LAGLIDADG
Candida.parapsilosis.X74411	cox1	Candida.parapsilosis.X74411_cox1_intron_1	Group_II	orf933_HNH
Candida.parapsilosis.X74411	cox1	Candida.parapsilosis.X74411_cox1_intron_2	Group_ID	orf306_LAGLIDADG
Candida.parapsilosis.X74411	cox1	Candida.parapsilosis.X74411_cox1_intron_3	Group_IB	orf373_LAGLIDADG
Candida.prachuapensis.KF214632	cox1	Candida.prachuapensis.KF214632_cox1_intron_1	Group_IB	orf425_LAGLIDADG
Candida.pseudojiufengensis.KC993179	cob	Candida.pseudojiufengensis.KC993179_cob_intron_1	Unknown	orf335_GIY
Candida.pseudojiufengensis.KC993179	cob	Candida.pseudojiufengensis.KC993179_cob_intron_2	Unknown	orf249_unknown
Candida.pseudojiufengensis.KC993179	cob	Candida.pseudojiufengensis.KC993179_cob_intron_3	Group_I(derived)	None
Candida.pseudojiufengensis.KC993179	cob	Candida.pseudojiufengensis.KC993179_cob_intron_4	Group_IB	None
Candida.pseudojiufengensis.KC993179	cox1	Candida.pseudojiufengensis.KC993179_cox1_intron_1	Group_IB(3')	None
Candida.pseudojiufengensis.KC993179	cox1	Candida.pseudojiufengensis.KC993179_cox1_intron_2	Group_IA	None
Candida.pseudojiufengensis.KC993179	cox1	Candida.pseudojiufengensis.KC993179_cox1_intron_3	Group_IB	None
Candida.pseudojiufengensis.KC993179	cox1	Candida.pseudojiufengensis.KC993179_cox1_intron_4	Group_IB	None
Candida.pseudojiufengensis.KC993179	cox1	Candida.pseudojiufengensis.KC993179_cox1_intron_5	Group_IB	None
Candida.pseudojiufengensis.KC993179	cox1	Candida.pseudojiufengensis.KC993179_cox1_intron_6	Group_IB	None
Candida.pseudojiufengensis.KC993179	cox1	Candida.pseudojiufengensis.KC993179_cox1_intron_7	Group_IB	None
Candida.pseudojiufengensis.KC993179	cox1	Candida.pseudojiufengensis.KC993179_cox1_intron_8	Group_I(derived)	None
Candida.pseudojiufengensis.KC993179	nad5	Candida.pseudojiufengensis.KC993179_nad5_intron_1	Unknown	None
Candida.sake.KC993194	cob	Candida.sake.KC993194_cob_intron_1	Group_ID	orf361_GIY
Candida.sake.KC993194	cox1	Candida.sake.KC993194_cox1_intron_1	Group_IB	orf466_GIY
Candida.sake.KC993194	cox1	Candida.sake.KC993194_cox1_intron_2	Group_IB	None
Candida.sake.KC993194	nad5	Candida.sake.KC993194_nad5_intron_1	Group_IB	orf332_LAGLIDADG
Candida.santjacobensis.KC993178	cob	Candida.santjacobensis.KC993178_cob_intron_1	Group_IB	None
Candida.santjacobensis.KC993178	cox1	Candida.santjacobensis.KC993178_cox1_intron_1	Group_IB	None
Candida.santjacobensis.KC993178	cox1	Candida.santjacobensis.KC993178_cox1_intron_2	Group_IB(3')	None
Candida.santjacobensis.KC993178	cox1	Candida.santjacobensis.KC993178_cox1_intron_3	Unknown	None
Candida.santjacobensis.KC993178	nad5	Candida.santjacobensis.KC993178_nad5_intron_1	Group_IB(3')	None
Candida.saraburiensis.KC993174	cob	Candida.saraburiensis.KC993174_cob_intron_1	Group_IA	None
Candida.saraburiensis.KC993174	cox1	Candida.saraburiensis.KC993174_cox1_intron_1	Group_IB	orf383_LAGLIDADG
Candida.saraburiensis.KC993174	cox1	Candida.saraburiensis.KC993174_cox1_intron_2	Group_IB	None
Candida.saraburiensis.KC993174	cox1	Candida.saraburiensis.KC993174_cox1_intron_3	Group_IB	orf336_LAGLIDADG
Candida.sojae.EF468347	cox1	Candida.sojae.EF468347_cox1_intron_1	Group_IB	orf333_LAGLIDADG
Candida.sojae.EF468347	cox1	Candida.sojae.EF468347_cox1_intron_2	Group_II	orf772_unknown
Candida.tetrigidarum.KC993180	cob	Candida.tetrigidarum.KC993180_cob_intron_1	Group_IA(5')	None
Candida.tetrigidarum.KC993180	cox1	Candida.tetrigidarum.KC993180_cox1_intron_1	Group_IB	orf373_LAGLIDADG
Candida.tetrigidarum.KC993180	cox1	Candida.tetrigidarum.KC993180_cox1_intron_2	Group_IB	None
Candida.theae.KC993195	cob	Candida.theae.KC993195_cob_intron_1	Group_ID	orf250_LAGLIDADG
Candida.theae.KC993195	cox1	Candida.theae.KC993195_cox1_intron_1	Group_ID	orf305_LAGLIDADG
Candida.tropicalis.NW_003020054	cox1	Candida.tropicalis.NW_003020054_cox1_intron_1	Group_IB(3')	orf355_LAGLIDADG
Candida.tropicalis.NW_003020054	cox1	Candida.tropicalis.NW_003020054_cox1_intron_2	Group_IB	orf314_LAGLIDADG
Candida.tropicalis.NW_003020054	cox1	Candida.tropicalis.NW_003020054_cox1_intron_3	Group_IB	orf325_LAGLIDADG
Candida.viswanathii.EF536359	cob	Candida.viswanathii.EF536359_cob_intron_1	Group_II	orf801_unknown
Candida.viswanathii.EF536359	cox1	Candida.viswanathii.EF536359_cox1_intron_1	Group_IB(3')	orf393_LAGLIDADG
Candida.viswanathii.EF536359	cox1	Candida.viswanathii.EF536359_cox1_intron_2	Group_IB(5')	None
Candida.viswanathii.EF536359	cox1	Candida.viswanathii.EF536359_cox1_intron_3	Group_IB	orf351_LAGLIDADG
Candida.viswanathii.EF536359	nad5	Candida.viswanathii.EF536359_nad5_intron_1	Group_IB	None
Candida__arabinofermentans__34925	nad5	Candida__arabinofermentans__34925_nad5_intron_1	Group_IB	orf384_LAGLIDADG
Candida__arabinofermentans__34925	nad5	Candida__arabinofermentans__34925_nad5_intron_2	Group_IB	orf401_LAGLIDADG
Candida__ascalaphidarum__41855	cob	Candida__ascalaphidarum__41855_cob_intron_1	Unknown	orf359_GIY
Candida__ascalaphidarum__41855	cob	Candida__ascalaphidarum__41855_cob_intron_2	Group_IB	None
Candida__ascalaphidarum__41855	cox1	Candida__ascalaphidarum__41855_cox1_intron_1	Group_IB	None
Candida__ascalaphidarum__41855	cox1	Candida__ascalaphidarum__41855_cox1_intron_2	Unknown	orf350_unknown
Candida__ascalaphidarum__41855	cox1	Candida__ascalaphidarum__41855_cox1_intron_3	Group_I(derived)	orf309_LAGLIDADG
Candida__ascalaphidarum__41855	nad5	Candida__ascalaphidarum__41855_nad5_intron_1	Group_IB	None
Candida__athensensis__34632	cox1	Candida__athensensis__34632_cox1_intron_1	Group_IB	orf325_LAGLIDADG
Candida__azyma__35286	cob	Candida__azyma__35286_cob_intron_1	Group_ID	orf358_GIY
Candida__azyma__35286	cox1	Candida__azyma__35286_cox1_intron_1	Group_IB	orf331_LAGLIDADG
Candida__azyma__35286	cox1	Candida__azyma__35286_cox1_intron_2	Group_IB	orf419_LAGLIDADG
Candida__blattae__35335	cob	Candida__blattae__35335_cob_intron_1	Unknown	orf297_GIY
Candida__blattae__35335	cox1	Candida__blattae__35335_cox1_intron_1	Group_IB	orf415_LAGLIDADG
Candida__boidinii__34926	cob	Candida__boidinii__34926_cob_intron_1	Group_IA	orf316_LAGLIDADG
Candida__boidinii__34926	cox1	Candida__boidinii__34926_cox1_intron_1	Group_IB	orf338_LAGLIDADG
Candida__boidinii__34926	nad5	Candida__boidinii__34926_nad5_intron_1	Group_IB	orf330_LAGLIDADG
Candida__canberraensis__35018	cob	Candida__canberraensis__35018_cob_intron_1	Unknown	orf382_GIY
Candida__canberraensis__35018	cox1	Candida__canberraensis__35018_cox1_intron_1	Group_IA	None
Candida__canberraensis__35018	cox1	Candida__canberraensis__35018_cox1_intron_2	Group_IB	orf351_LAGLIDADG
Candida__canberraensis__35018	cox1	Candida__canberraensis__35018_cox1_intron_3	Group_IB	orf270_GIY
Candida__canberraensis__35018	nad5	Candida__canberraensis__35018_nad5_intron_1	Group_IB(3')	orf390_LAGLIDADG
Candida__canberraensis__35018	nad5	Candida__canberraensis__35018_nad5_intron_2	Group_IB	orf395_LAGLIDADG
Candida__carpophila__yHDO571	cob	Candida__carpophila__yHDO571_cob_intron_1	Group_ID	orf325_GIY
Candida__carpophila__yHDO571	cob	Candida__carpophila__yHDO571_cob_intron_2	Group_ID	orf232_unknown
Candida__carpophila__yHDO571	cob	Candida__carpophila__yHDO571_cob_intron_3	Group_IA	None
Candida__carpophila__yHDO571	cob	Candida__carpophila__yHDO571_cob_intron_4	Group_IA	orf517_unknown
Candida__carpophila__yHDO571	cox1	Candida__carpophila__yHDO571_cox1_intron_1	Group_IB	orf375_LAGLIDADG
Candida__carpophila__yHDO571	cox1	Candida__carpophila__yHDO571_cox1_intron_10	Group_I(derived)	orf321_LAGLIDADG
Candida__carpophila__yHDO571	cox1	Candida__carpophila__yHDO571_cox1_intron_2	Group_IB(3')	orf396_LAGLIDADG
Candida__carpophila__yHDO571	cox1	Candida__carpophila__yHDO571_cox1_intron_3	Group_ID	orf320_LAGLIDADG
Candida__carpophila__yHDO571	cox1	Candida__carpophila__yHDO571_cox1_intron_4	Group_IB	orf349_LAGLIDADG
Candida__carpophila__yHDO571	cox1	Candida__carpophila__yHDO571_cox1_intron_5	Group_IB	orf395_LAGLIDADG
Candida__carpophila__yHDO571	cox1	Candida__carpophila__yHDO571_cox1_intron_6	Group_IB	None
Candida__carpophila__yHDO571	cox1	Candida__carpophila__yHDO571_cox1_intron_7	Group_II(derived)	orf280_unknown
Candida__carpophila__yHDO571	cox1	Candida__carpophila__yHDO571_cox1_intron_8	Group_IB	orf331_LAGLIDADG
Candida__carpophila__yHDO571	cox1	Candida__carpophila__yHDO571_cox1_intron_9	Group_IB	None
Candida__carpophila__yHDO571	nad5	Candida__carpophila__yHDO571_nad5_intron_1	Group_IB	orf360_unknown
Candida__carpophila__yHDO571	nad5	Candida__carpophila__yHDO571_nad5_intron_2	Group_IB(3')	orf438_LAGLIDADG
Candida__dubliniensis__34991	cob	Candida__dubliniensis__34991_cob_intron_1	Group_ID	None
Candida__dubliniensis__34991	cox1	Candida__dubliniensis__34991_cox1_intron_1	Group_IB(3')	orf362_LAGLIDADG
Candida__dubliniensis__34991	cox1	Candida__dubliniensis__34991_cox1_intron_2	Group_ID	orf315_LAGLIDADG
Candida__dubliniensis__34991	cox1	Candida__dubliniensis__34991_cox1_intron_3	Group_IB	orf317_LAGLIDADG
Candida__dubliniensis__34991	cox1	Candida__dubliniensis__34991_cox1_intron_4	Group_I(derived)	orf242_LAGLIDADG
Candida__emberorum__35022	cob	Candida__emberorum__35022_cob_intron_1	Group_ID	orf344_GIY
Candida__emberorum__35022	cob	Candida__emberorum__35022_cob_intron_2	Group_IA	orf304_LAGLIDADG
Candida__emberorum__35022	cox1	Candida__emberorum__35022_cox1_intron_1	Group_IB	orf402_LAGLIDADG
Candida__emberorum__35022	cox1	Candida__emberorum__35022_cox1_intron_2	Group_IB	orf371_LAGLIDADG
Candida__emberorum__35022	cox1	Candida__emberorum__35022_cox1_intron_3	Unknown	orf297_LAGLIDADG
Candida__emberorum__35022	cox1	Candida__emberorum__35022_cox1_intron_4	Group_I(derived)	orf304_LAGLIDADG
Candida__emberorum__35022	nad5	Candida__emberorum__35022_nad5_intron_1	Group_IB(3')	orf387_LAGLIDADG
Candida__emberorum__35022	nad5	Candida__emberorum__35022_nad5_intron_2	Group_IB	orf417_LAGLIDADG
Candida__fragi__35302	cob	Candida__fragi__35302_cob_intron_1	Group_ID	None
Candida__fragi__35302	cob	Candida__fragi__35302_cob_intron_2	Group_ID	orf246_unknown
Candida__fragi__35302	cox1	Candida__fragi__35302_cox1_intron_1	Group_ID	orf254_unknown
Candida__freyschussii__34967	cob	Candida__freyschussii__34967_cob_intron_1	Group_ID	orf366_GIY
Candida__freyschussii__34967	cox1	Candida__freyschussii__34967_cox1_intron_1	Group_IB	orf379_LAGLIDADG
Candida__freyschussii__34967	cox1	Candida__freyschussii__34967_cox1_intron_2	Group_IB	orf390_LAGLIDADG
Candida__freyschussii__34967	cox1	Candida__freyschussii__34967_cox1_intron_3	Group_IB(3')	orf424_LAGLIDADG
Candida__freyschussii__34967	cox1	Candida__freyschussii__34967_cox1_intron_4	Group_IB	orf163_LAGLIDADG,orf104_unknown
Candida__freyschussii__34967	cox1	Candida__freyschussii__34967_cox1_intron_5	Group_IB	orf265_LAGLIDADG
Candida__fructus__34988	cob	Candida__fructus__34988_cob_intron_1	Group_ID	orf356_GIY
Candida__fructus__34988	cob	Candida__fructus__34988_cob_intron_2	Group_IA	orf326_LAGLIDADG
Candida__fructus__34988	cox1	Candida__fructus__34988_cox1_intron_1	Group_IB	orf385_LAGLIDADG
Candida__fructus__34988	nad5	Candida__fructus__34988_nad5_intron_1	Group_IB	orf406_LAGLIDADG
Candida__gatunensis__35032	cob	Candida__gatunensis__35032_cob_intron_1	Unknown	orf381_GIY
Candida__gatunensis__35032	cob	Candida__gatunensis__35032_cob_intron_2	Group_ID	orf276_LAGLIDADG
Candida__gatunensis__35032	cob	Candida__gatunensis__35032_cob_intron_3	Group_IA	orf330_LAGLIDADG
Candida__gatunensis__35032	cob	Candida__gatunensis__35032_cob_intron_4	Group_IB	orf384_LAGLIDADG
Candida__gatunensis__35032	cox1	Candida__gatunensis__35032_cox1_intron_1	Group_IA	None
Candida__gatunensis__35032	cox1	Candida__gatunensis__35032_cox1_intron_2	Group_IB	orf339_LAGLIDADG
Candida__gatunensis__35032	cox1	Candida__gatunensis__35032_cox1_intron_3	Group_IB	orf391_LAGLIDADG
Candida__gatunensis__35032	cox1	Candida__gatunensis__35032_cox1_intron_4	Group_IB	orf363_LAGLIDADG
Candida__gatunensis__35032	cox1	Candida__gatunensis__35032_cox1_intron_5	Group_I(derived)	orf344_LAGLIDADG
Candida__gatunensis__35032	cox1	Candida__gatunensis__35032_cox1_intron_6	Group_IB	orf441_LAGLIDADG
Candida__gatunensis__35032	cox1	Candida__gatunensis__35032_cox1_intron_7	Group_IB	orf99_GIY,orf105_unknown
Candida__gatunensis__35032	nad5	Candida__gatunensis__35032_nad5_intron_1	Group_IB(3')	orf337_LAGLIDADG
Candida__gatunensis__35032	nad5	Candida__gatunensis__35032_nad5_intron_2	Group_IB(3')	orf654_LAGLIDADG
Candida__gorgasii__41863	cox1	Candida__gorgasii__41863_cox1_intron_1	Group_IB	orf353_LAGLIDADG
Candida__gotoi__35681	cox1	Candida__gotoi__35681_cox1_intron_1	Group_IB	orf337_LAGLIDADG
Candida__gotoi__35681	cox1	Candida__gotoi__35681_cox1_intron_2	Group_I(derived)	orf264_LAGLIDADG
Candida__heveicola__35707	cox1	Candida__heveicola__35707_cox1_intron_1	Group_IB	orf414_LAGLIDADG
Candida__heveicola__35707	cox1	Candida__heveicola__35707_cox1_intron_2	Group_IB	orf418_LAGLIDADG
Candida__heveicola__35707	cox1	Candida__heveicola__35707_cox1_intron_3	Group_IB	orf362_LAGLIDADG
Candida__hispaniensis__35633	cob	Candida__hispaniensis__35633_cob_intron_1	Group_ID	orf241_unknown
Candida__hispaniensis__35633	cob	Candida__hispaniensis__35633_cob_intron_2	Group_IB	orf339_unknown
Candida__hispaniensis__35633	cox1	Candida__hispaniensis__35633_cox1_intron_1	Group_IB	orf318_unknown
Candida__hispaniensis__35633	cox1	Candida__hispaniensis__35633_cox1_intron_2	Group_IB	orf394_unknown
Candida__hispaniensis__35633	cox1	Candida__hispaniensis__35633_cox1_intron_3	Group_ID	orf302_unknown
Candida__hispaniensis__35633	nad5	Candida__hispaniensis__35633_nad5_intron_1	Group_IB	orf322_unknown
Candida__homilentoma__35316	cob	Candida__homilentoma__35316_cob_intron_1	Group_ID	orf348_GIY
Candida__homilentoma__35316	cob	Candida__homilentoma__35316_cob_intron_2	Group_IA	orf293_LAGLIDADG
Candida__homilentoma__35316	cob	Candida__homilentoma__35316_cob_intron_3	Group_IB	orf371_LAGLIDADG
Candida__homilentoma__35316	cox1	Candida__homilentoma__35316_cox1_intron_1	Group_IB	orf342_LAGLIDADG
Candida__homilentoma__35316	nad5	Candida__homilentoma__35316_nad5_intron_1	Group_IB	None
Candida__incommunis__35244	cob	Candida__incommunis__35244_cob_intron_1	Unknown	None
Candida__infanticola__35289	cob	Candida__infanticola__35289_cob_intron_1	Group_II	orf761_unknown
Candida__infanticola__35289	cob	Candida__infanticola__35289_cob_intron_2	Group_ID	orf307_GIY,orf180_unknown
Candida__infanticola__35289	cob	Candida__infanticola__35289_cob_intron_3	Group_IA	orf155_LAGLIDADG
Candida__infanticola__35289	cob	Candida__infanticola__35289_cob_intron_4	Group_IA	orf581_unknown
Candida__infanticola__35289	cox1	Candida__infanticola__35289_cox1_intron_1	Group_II	orf794_unknown
Candida__infanticola__35289	cox1	Candida__infanticola__35289_cox1_intron_2	Group_IB	orf355_LAGLIDADG
Candida__infanticola__35289	cox1	Candida__infanticola__35289_cox1_intron_3	Group_IB	orf390_LAGLIDADG
Candida__infanticola__35289	cox1	Candida__infanticola__35289_cox1_intron_4	Group_IB	orf366_LAGLIDADG
Candida__infanticola__35289	cox1	Candida__infanticola__35289_cox1_intron_5	Group_ID,IB	orf304_LAGLIDADG,orf169_LAGLIDADG
Candida__infanticola__35289	cox1	Candida__infanticola__35289_cox1_intron_6	Unknown	orf333_LAGLIDADG
Candida__infanticola__35289	cox1	Candida__infanticola__35289_cox1_intron_7	Group_IB	orf297_unknown
Candida__infanticola__35289	cox1	Candida__infanticola__35289_cox1_intron_8	Group_I(derived),IB	orf260_LAGLIDADG,orf387_LAGLIDADG
Candida__infanticola__35289	nad1	Candida__infanticola__35289_nad1_intron_1	Group_IB	None
Candida__kruisii__35031	cox1	Candida__kruisii__35031_cox1_intron_1	Group_IB	orf351_LAGLIDADG
Candida__kruisii__35031	nad5	Candida__kruisii__35031_nad5_intron_1	Group_IB	orf374_LAGLIDADG
Candida__montana__35037	atp6	Candida__montana__35037_atp6_intron_1	Unknown	None
Candida__montana__35037	cob	Candida__montana__35037_cob_intron_1	Group_ID	orf336_GIY
Candida__montana__35037	cox1	Candida__montana__35037_cox1_intron_1	Group_IB	None
Candida__montana__35037	cox1	Candida__montana__35037_cox1_intron_2	Group_IB	orf370_LAGLIDADG
Candida__montana__35037	cox1	Candida__montana__35037_cox1_intron_3	Group_I(derived)	None
Candida__mycetangii__35689	cox1	Candida__mycetangii__35689_cox1_intron_1	Group_ID	orf342_LAGLIDADG
Candida__mycetangii__35689	cox1	Candida__mycetangii__35689_cox1_intron_2	Group_IB	orf359_LAGLIDADG
Candida__orba__35673	atp6	Candida__orba__35673_atp6_intron_1	Unknown	None
Candida__orba__35673	cob	Candida__orba__35673_cob_intron_1	Group_ID	orf173_GIY,orf159_unknown
Candida__orba__35673	cob	Candida__orba__35673_cob_intron_2	Group_ID	orf237_unknown
Candida__orba__35673	cob	Candida__orba__35673_cob_intron_3	Group_IB	orf348_LAGLIDADG
Candida__orba__35673	cox1	Candida__orba__35673_cox1_intron_1	Group_I(derived)	orf190_LAGLIDADG
Candida__orba__35673	cox1	Candida__orba__35673_cox1_intron_2	Group_IB	orf390_LAGLIDADG
Candida__orba__35673	cox1	Candida__orba__35673_cox1_intron_3	Group_IB	orf430_LAGLIDADG
Candida__orba__35673	cox1	Candida__orba__35673_cox1_intron_4	Group_ID	orf349_LAGLIDADG
Candida__orba__35673	cox1	Candida__orba__35673_cox1_intron_5	Group_IB	orf399_LAGLIDADG
Candida__orba__35673	cox1	Candida__orba__35673_cox1_intron_6	Group_IB	orf355_LAGLIDADG
Candida__orba__35673	cox1	Candida__orba__35673_cox1_intron_7	Group_IB	orf186_GIY
Candida__oregonensis__34986	cob	Candida__oregonensis__34986_cob_intron_1	Group_ID	orf341_unknown
Candida__oregonensis__34986	cob	Candida__oregonensis__34986_cob_intron_2	Group_IA	orf491_unknown
Candida__oregonensis__34986	cox1	Candida__oregonensis__34986_cox1_intron_1	Group_ID	orf296_unknown
Candida__oregonensis__34986	cox1	Candida__oregonensis__34986_cox1_intron_2	Group_IB	orf310_unknown
Candida__oregonensis__34986	cox1	Candida__oregonensis__34986_cox1_intron_3	Group_IB	orf352_unknown
Candida__oregonensis__34986	cox1	Candida__oregonensis__34986_cox1_intron_4	Unknown	orf314_unknown
Candida__oregonensis__34986	cox1	Candida__oregonensis__34986_cox1_intron_5	Group_I(derived)	orf267_unknown
Candida__oregonensis__34986	cox1	Candida__oregonensis__34986_cox1_intron_6	Group_IB	orf319_unknown
Candida__ponderosae__35261	cox1	Candida__ponderosae__35261_cox1_intron_1	Unknown	orf416_unknown
Candida__pyralidae__35011	cob	Candida__pyralidae__35011_cob_intron_1	Group_ID	orf448_GIY
Candida__pyralidae__35011	cob	Candida__pyralidae__35011_cob_intron_2	Group_ID	orf282_LAGLIDADG
Candida__pyralidae__35011	cob	Candida__pyralidae__35011_cob_intron_3	Group_IA	orf352_LAGLIDADG
Candida__pyralidae__35011	cob	Candida__pyralidae__35011_cob_intron_4	Group_IA(5')	orf524_unknown
Candida__pyralidae__35011	cox1	Candida__pyralidae__35011_cox1_intron_1	Group_IA	orf175_LAGLIDADG
Candida__pyralidae__35011	cox1	Candida__pyralidae__35011_cox1_intron_2	Group_ID	orf390_LAGLIDADG
Candida__pyralidae__35011	cox1	Candida__pyralidae__35011_cox1_intron_3	Group_IB	orf400_LAGLIDADG
Candida__pyralidae__35011	cox1	Candida__pyralidae__35011_cox1_intron_4	Unknown	orf320_LAGLIDADG
Candida__pyralidae__35011	cox1	Candida__pyralidae__35011_cox1_intron_5	Group_IB	orf443_GIY
Candida__pyralidae__35011	cox1	Candida__pyralidae__35011_cox1_intron_6	Group_IB	None
Candida__pyralidae__35011	nad5	Candida__pyralidae__35011_nad5_intron_1	Group_IB(3')	orf423_LAGLIDADG
Candida__restingae__34648	cob	Candida__restingae__34648_cob_intron_1	Group_ID	orf355_GIY
Candida__restingae__34648	cox1	Candida__restingae__34648_cox1_intron_1	Group_IA	orf307_LAGLIDADG
Candida__restingae__34648	cox1	Candida__restingae__34648_cox1_intron_2	Group_ID	orf425_LAGLIDADG
Candida__rhagii__35679	cob	Candida__rhagii__35679_cob_intron_1	Group_IA	orf324_LAGLIDADG
Candida__rhagii__35679	cox1	Candida__rhagii__35679_cox1_intron_1	Group_IB	orf348_LAGLIDADG
Candida__schatavii__34643	cob	Candida__schatavii__34643_cob_intron_1	Group_ID	orf396_GIY
Candida__schatavii__34643	cob	Candida__schatavii__34643_cob_intron_2	Group_IA	None
Candida__schatavii__34643	cox1	Candida__schatavii__34643_cox1_intron_1	Group_IB(3')	None
Candida__schatavii__34643	cox1	Candida__schatavii__34643_cox1_intron_2	Group_ID	orf283_LAGLIDADG
Candida__schatavii__34643	cox1	Candida__schatavii__34643_cox1_intron_3	Group_IB	None
Candida__schatavii__34643	cox1	Candida__schatavii__34643_cox1_intron_4	Group_IB	None
Candida__schatavii__34643	cox1	Candida__schatavii__34643_cox1_intron_5	Group_I(derived)	orf242_LAGLIDADG
Candida__schatavii__34643	nad5	Candida__schatavii__34643_nad5_intron_1	Group_IB	orf309_LAGLIDADG
Candida__sorboxylosa__37882	nad4	Candida__sorboxylosa__37882_nad4_intron_1	Group_IB	None
Candida__sorboxylosa__37882	nad5	Candida__sorboxylosa__37882_nad5_intron_1	Group_IB	None
Candida__sorboxylosa__37882	nad5	Candida__sorboxylosa__37882_nad5_intron_2	Unknown	orf202_unknown
Candida__succiphila__34906	cob	Candida__succiphila__34906_cob_intron_1	Group_ID	orf301_GIY
Candida__succiphila__34906	cob	Candida__succiphila__34906_cob_intron_2	Group_ID	orf215_unknown
Candida__tammaniensis__41833	cox1	Candida__tammaniensis__41833_cox1_intron_1	Group_IB(3')	orf295_LAGLIDADG
Candida__tammaniensis__41833	cox1	Candida__tammaniensis__41833_cox1_intron_2	Group_IB	orf302_unknown
Candida__tammaniensis__41833	cox1	Candida__tammaniensis__41833_cox1_intron_3	Group_IB	orf262_LAGLIDADG
Candida__tammaniensis__41833	nad5	Candida__tammaniensis__41833_nad5_intron_1	Group_IB	orf347_LAGLIDADG
Candida__tanzawaensis__35010	cob	Candida__tanzawaensis__35010_cob_intron_1	Group_IA	orf304_LAGLIDADG
Candida__tanzawaensis__35010	cox1	Candida__tanzawaensis__35010_cox1_intron_1	Group_IB	orf371_LAGLIDADG
Candida__tenuis__41836	cox1	Candida__tenuis__41836_cox1_intron_1	Group_IB	orf375_LAGLIDADG
Candida__tenuis__41836	cox1	Candida__tenuis__41836_cox1_intron_2	Group_IB	orf369_LAGLIDADG
Candida__versatilis__38361	cob	Candida__versatilis__38361_cob_intron_1	Group_ID	orf328_GIY,orf245_LAGLIDADG
Candida__versatilis__38361	cob	Candida__versatilis__38361_cob_intron_2	Group_IA	None
Candida__versatilis__38361	cob	Candida__versatilis__38361_cob_intron_3	Group_IA	None
Candida__versatilis__38361	cox1	Candida__versatilis__38361_cox1_intron_1	Group_IB	orf379_LAGLIDADG
Candida__versatilis__38361	cox1	Candida__versatilis__38361_cox1_intron_2	Group_IB	orf388_LAGLIDADG
Candida__wancherniae__41840	cob	Candida__wancherniae__41840_cob_intron_1	Group_I(derived)	orf537_unknown
Candida__wancherniae__41840	cox1	Candida__wancherniae__41840_cox1_intron_1	Group_IB	orf371_LAGLIDADG
Cephaloascus__albidus__34998	cox1	Cephaloascus__albidus__34998_cox1_intron_1	Group_IB,IB	orf338_LAGLIDADG,orf126_LAGLIDADG
Citeromyces__matritensis__26142	atp6	Citeromyces__matritensis__26142_atp6_intron_1	Unknown	None
Citeromyces__matritensis__26142	nad5	Citeromyces__matritensis__26142_nad5_intron_1	Group_IB	orf146_GIY
Citeromyces__siamensis__34952	atp6	Citeromyces__siamensis__34952_atp6_intron_1	Unknown	orf289_GIY
Citeromyces__siamensis__34952	cob	Citeromyces__siamensis__34952_cob_intron_1	Group_IB	orf229_LAGLIDADG
Citeromyces__siamensis__34952	cob	Citeromyces__siamensis__34952_cob_intron_2	Group_ID	orf270_unknown
Citeromyces__siamensis__34952	cob	Citeromyces__siamensis__34952_cob_intron_3	Group_IB	orf381_LAGLIDADG
Citeromyces__siamensis__34952	cob	Citeromyces__siamensis__34952_cob_intron_4	Group_IA(5')	orf230_unknown
Citeromyces__siamensis__34952	cob	Citeromyces__siamensis__34952_cob_intron_5	Group_IB	orf116_LAGLIDADG
Citeromyces__siamensis__34952	cox1	Citeromyces__siamensis__34952_cox1_intron_1	Group_I(derived)	orf93_LAGLIDADG
Citeromyces__siamensis__34952	cox1	Citeromyces__siamensis__34952_cox1_intron_2	Group_I(derived)	None
Citeromyces__siamensis__34952	cox1	Citeromyces__siamensis__34952_cox1_intron_3	Group_ID	orf411_LAGLIDADG
Citeromyces__siamensis__34952	cox1	Citeromyces__siamensis__34952_cox1_intron_4	Group_IB	orf352_LAGLIDADG
Citeromyces__siamensis__34952	cox1	Citeromyces__siamensis__34952_cox1_intron_5	Group_IB	orf328_LAGLIDADG
Citeromyces__siamensis__34952	cox1	Citeromyces__siamensis__34952_cox1_intron_6	Group_II	orf776_unknown
Citeromyces__siamensis__34952	cox1	Citeromyces__siamensis__34952_cox1_intron_7	Group_IB	orf218_GIY,orf83_GIY
Citeromyces__siamensis__34952	nad5	Citeromyces__siamensis__34952_nad5_intron_1	Group_IB(3')	orf211_GIY,orf101_unknown
Clavispora.lusitaniae.KC993186	cox1	Clavispora.lusitaniae.KC993186_cox1_intron_1	Group_IB	orf372_LAGLIDADG
Cyberlindnera.jadinii.KC993189	cob	Cyberlindnera.jadinii.KC993189_cob_intron_1	Group_ID	orf341_GIY
Cyberlindnera.jadinii.KC993189	cob	Cyberlindnera.jadinii.KC993189_cob_intron_2	Group_ID	orf252_unknown
Cyberlindnera.jadinii.KC993189	cob	Cyberlindnera.jadinii.KC993189_cob_intron_3	Group_I(derived)	orf307_LAGLIDADG
Cyberlindnera.jadinii.KC993189	cob	Cyberlindnera.jadinii.KC993189_cob_intron_4	Group_IB	orf358_LAGLIDADG
Cyberlindnera.jadinii.KC993189	cox1	Cyberlindnera.jadinii.KC993189_cox1_intron_1	Group_IB	orf401_LAGLIDADG,orf182_unknown
Cyberlindnera.jadinii.KC993189	cox1	Cyberlindnera.jadinii.KC993189_cox1_intron_2	Group_IB	orf387_LAGLIDADG
Cyberlindnera__americana__35703	cob	Cyberlindnera__americana__35703_cob_intron_1	Group_ID	orf351_GIY
Cyberlindnera__fabianii__35701	cob	Cyberlindnera__fabianii__35701_cob_intron_1	Group_ID	orf344_GIY
Cyberlindnera__fabianii__35701	cob	Cyberlindnera__fabianii__35701_cob_intron_2	Group_ID	orf249_unknown
Cyberlindnera__fabianii__35701	cob	Cyberlindnera__fabianii__35701_cob_intron_3	Group_IB	orf356_LAGLIDADG
Cyberlindnera__fabianii__35701	cob	Cyberlindnera__fabianii__35701_cob_intron_4	Group_IA	orf492_unknown
Cyberlindnera__fabianii__35701	cox1	Cyberlindnera__fabianii__35701_cox1_intron_1	Group_IB	orf352_LAGLIDADG
Cyberlindnera__fabianii__35701	cox1	Cyberlindnera__fabianii__35701_cox1_intron_10	Group_IB	orf382_LAGLIDADG
Cyberlindnera__fabianii__35701	cox1	Cyberlindnera__fabianii__35701_cox1_intron_2	Group_IB	orf379_LAGLIDADG
Cyberlindnera__fabianii__35701	cox1	Cyberlindnera__fabianii__35701_cox1_intron_3	Group_IB	orf407_LAGLIDADG
Cyberlindnera__fabianii__35701	cox1	Cyberlindnera__fabianii__35701_cox1_intron_4	Group_ID	orf348_LAGLIDADG
Cyberlindnera__fabianii__35701	cox1	Cyberlindnera__fabianii__35701_cox1_intron_5	Group_IB	orf320_LAGLIDADG
Cyberlindnera__fabianii__35701	cox1	Cyberlindnera__fabianii__35701_cox1_intron_6	Group_IB	orf358_LAGLIDADG
Cyberlindnera__fabianii__35701	cox1	Cyberlindnera__fabianii__35701_cox1_intron_7	Group_IB	orf342_LAGLIDADG
Cyberlindnera__fabianii__35701	cox1	Cyberlindnera__fabianii__35701_cox1_intron_8	Group_IB	orf294_LAGLIDADG
Cyberlindnera__fabianii__35701	cox1	Cyberlindnera__fabianii__35701_cox1_intron_9	Group_I(derived)	orf306_LAGLIDADG
Cyberlindnera__maclurae__35699	cob	Cyberlindnera__maclurae__35699_cob_intron_1	Group_ID	orf348_GIY
Cyberlindnera__maclurae__35699	cob	Cyberlindnera__maclurae__35699_cob_intron_2	Group_ID	orf240_LAGLIDADG
Cyberlindnera__maclurae__35699	cox1	Cyberlindnera__maclurae__35699_cox1_intron_1	Group_ID	orf348_LAGLIDADG
Cyberlindnera__maclurae__35699	cox1	Cyberlindnera__maclurae__35699_cox1_intron_2	Group_IB	orf347_LAGLIDADG
Cyberlindnera__maclurae__35699	cox1	Cyberlindnera__maclurae__35699_cox1_intron_3	Group_IB	orf386_LAGLIDADG
Cyberlindnera__misumaiensis__34979	cob	Cyberlindnera__misumaiensis__34979_cob_intron_1	Group_ID	orf345_GIY
Cyberlindnera__misumaiensis__34979	cob	Cyberlindnera__misumaiensis__34979_cob_intron_2	Group_ID	orf240_unknown
Cyberlindnera__misumaiensis__34979	cob	Cyberlindnera__misumaiensis__34979_cob_intron_3	Group_IB	orf343_LAGLIDADG
Cyberlindnera__misumaiensis__34979	cox1	Cyberlindnera__misumaiensis__34979_cox1_intron_1	Group_ID	orf363_LAGLIDADG
Cyberlindnera__misumaiensis__34979	cox1	Cyberlindnera__misumaiensis__34979_cox1_intron_2	Group_IB(3')	orf428_LAGLIDADG
Cyberlindnera__misumaiensis__34979	cox1	Cyberlindnera__misumaiensis__34979_cox1_intron_3	Group_IB	orf343_LAGLIDADG
Cyberlindnera__mrakii__34978	cob	Cyberlindnera__mrakii__34978_cob_intron_1	Group_IB	None
Cyberlindnera__mrakii__34978	cob	Cyberlindnera__mrakii__34978_cob_intron_2	Group_ID	orf406_unknown
Cyberlindnera__mrakii__34978	cob	Cyberlindnera__mrakii__34978_cob_intron_3	Group_ID	orf243_unknown
Cyberlindnera__mrakii__34978	cob	Cyberlindnera__mrakii__34978_cob_intron_4	Group_I(derived)	orf512_unknown
Cyberlindnera__mrakii__34978	cox3	Cyberlindnera__mrakii__34978_cox3_intron_1	Group_IB	orf140_unknown
Cyberlindnera__petersonii__35325	cob	Cyberlindnera__petersonii__35325_cob_intron_1	Group_ID	orf355_GIY
Cyberlindnera__petersonii__35325	cob	Cyberlindnera__petersonii__35325_cob_intron_2	Group_ID	orf241_unknown
Cyberlindnera__petersonii__35325	cob	Cyberlindnera__petersonii__35325_cob_intron_3	Group_IB	orf336_LAGLIDADG
Cyberlindnera__petersonii__35325	cob	Cyberlindnera__petersonii__35325_cob_intron_4	Group_IA	orf492_unknown
Cyberlindnera__petersonii__35325	cox1	Cyberlindnera__petersonii__35325_cox1_intron_1	Group_IB(3')	orf343_LAGLIDADG
Cyberlindnera__petersonii__35325	cox1	Cyberlindnera__petersonii__35325_cox1_intron_10	Group_I(derived)	orf304_LAGLIDADG
Cyberlindnera__petersonii__35325	cox1	Cyberlindnera__petersonii__35325_cox1_intron_11	Group_IB	orf382_LAGLIDADG
Cyberlindnera__petersonii__35325	cox1	Cyberlindnera__petersonii__35325_cox1_intron_2	Group_IB	orf369_LAGLIDADG
Cyberlindnera__petersonii__35325	cox1	Cyberlindnera__petersonii__35325_cox1_intron_3	Group_IB	orf414_LAGLIDADG
Cyberlindnera__petersonii__35325	cox1	Cyberlindnera__petersonii__35325_cox1_intron_4	Group_ID	orf333_LAGLIDADG
Cyberlindnera__petersonii__35325	cox1	Cyberlindnera__petersonii__35325_cox1_intron_5	Group_IB	orf321_LAGLIDADG
Cyberlindnera__petersonii__35325	cox1	Cyberlindnera__petersonii__35325_cox1_intron_6	Group_I(derived)	orf403_LAGLIDADG
Cyberlindnera__petersonii__35325	cox1	Cyberlindnera__petersonii__35325_cox1_intron_7	Group_IB	orf350_LAGLIDADG
Cyberlindnera__petersonii__35325	cox1	Cyberlindnera__petersonii__35325_cox1_intron_8	Group_IB(5'),IB(3')	orf346_LAGLIDADG
Cyberlindnera__petersonii__35325	cox1	Cyberlindnera__petersonii__35325_cox1_intron_9	Group_IB	orf293_unknown
Cyberlindnera__saturnus__35686	cob	Cyberlindnera__saturnus__35686_cob_intron_1	Group_IB	None
Cyberlindnera__saturnus__35686	cob	Cyberlindnera__saturnus__35686_cob_intron_2	Group_ID	orf393_unknown
Cyberlindnera__saturnus__35686	cob	Cyberlindnera__saturnus__35686_cob_intron_3	Group_ID	orf243_unknown
Cyberlindnera__saturnus__35686	cob	Cyberlindnera__saturnus__35686_cob_intron_4	Group_IA	orf327_unknown
Cyberlindnera__saturnus__35686	cox1	Cyberlindnera__saturnus__35686_cox1_intron_1	Group_I(derived)	orf356_unknown
Cyberlindnera__saturnus__35686	cox1	Cyberlindnera__saturnus__35686_cox1_intron_2	Group_IB(3')	orf396_unknown
Cyberlindnera__saturnus__35686	cox1	Cyberlindnera__saturnus__35686_cox1_intron_3	Group_IB	orf406_unknown
Cyberlindnera__saturnus__35686	cox1	Cyberlindnera__saturnus__35686_cox1_intron_4	Group_IB	orf334_unknown
Cyberlindnera__saturnus__35686	cox1	Cyberlindnera__saturnus__35686_cox1_intron_5	Group_I(derived)	orf437_unknown
Cyberlindnera__saturnus__35686	cox1	Cyberlindnera__saturnus__35686_cox1_intron_6	Group_IB	orf352_unknown
Cyberlindnera__saturnus__35686	cox1	Cyberlindnera__saturnus__35686_cox1_intron_7	Group_IB	orf292_unknown
Cyberlindnera__suaveolens__35687	cob	Cyberlindnera__suaveolens__35687_cob_intron_1	Group_IB	None
Cyberlindnera__suaveolens__35687	cob	Cyberlindnera__suaveolens__35687_cob_intron_2	Group_ID	orf396_GIY
Cyberlindnera__suaveolens__35687	cob	Cyberlindnera__suaveolens__35687_cob_intron_3	Group_IA	None
Cyberlindnera__suaveolens__35687	cob	Cyberlindnera__suaveolens__35687_cob_intron_4	Group_IB	orf396_LAGLIDADG
Cyberlindnera__suaveolens__35687	cox3	Cyberlindnera__suaveolens__35687_cox3_intron_1	Group_IB	orf303_LAGLIDADG
Cyberlindnera__xylosilytica__35688	cob	Cyberlindnera__xylosilytica__35688_cob_intron_1	Group_ID	orf339_GIY
Cyberlindnera__xylosilytica__35688	cob	Cyberlindnera__xylosilytica__35688_cob_intron_2	Group_ID	orf241_unknown
Cyberlindnera__xylosilytica__35688	cob	Cyberlindnera__xylosilytica__35688_cob_intron_3	Group_IA	orf484_unknown
Cyberlindnera__xylosilytica__35688	cox1	Cyberlindnera__xylosilytica__35688_cox1_intron_1	Group_IB	orf338_LAGLIDADG
Cyberlindnera__xylosilytica__35688	cox1	Cyberlindnera__xylosilytica__35688_cox1_intron_2	Group_IB	orf374_LAGLIDADG
Cyberlindnera__xylosilytica__35688	cox1	Cyberlindnera__xylosilytica__35688_cox1_intron_3	Group_ID	orf337_LAGLIDADG
Cyberlindnera__xylosilytica__35688	cox1	Cyberlindnera__xylosilytica__35688_cox1_intron_4	Group_IB	orf382_LAGLIDADG
Cyberlindnera__xylosilytica__35688	cox1	Cyberlindnera__xylosilytica__35688_cox1_intron_5	Group_IB	None
Danielozyma__ontarioensis__34973	cox1	Danielozyma__ontarioensis__34973_cox1_intron_1	Group_IB	orf388_LAGLIDADG
Danielozyma__ontarioensis__34973	cox1	Danielozyma__ontarioensis__34973_cox1_intron_2	Group_ID	orf387_LAGLIDADG
Danielozyma__ontarioensis__34973	cox1	Danielozyma__ontarioensis__34973_cox1_intron_3	Group_IB	orf323_LAGLIDADG
Danielozyma__ontarioensis__34973	cox1	Danielozyma__ontarioensis__34973_cox1_intron_4	Group_IB	orf323_LAGLIDADG
Danielozyma__ontarioensis__34973	cox1	Danielozyma__ontarioensis__34973_cox1_intron_5	Group_IB	orf355_LAGLIDADG
Danielozyma__ontarioensis__34973	cox1	Danielozyma__ontarioensis__34973_cox1_intron_6	Group_IB	orf424_GIY
Danielozyma__ontarioensis__34973	cox1	Danielozyma__ontarioensis__34973_cox1_intron_7	Group_I(derived)	orf269_LAGLIDADG
Danielozyma__ontarioensis__34973	nad5	Danielozyma__ontarioensis__34973_nad5_intron_1	Group_IB(3')	orf407_LAGLIDADG
Danielozyma__ontarioensis__34973	nad5	Danielozyma__ontarioensis__34973_nad5_intron_2	Group_IB(3')	orf435_LAGLIDADG
Debaryomyces.hansenii.NC_010166	cob	Debaryomyces.hansenii.NC_010166_cob_intron_1	Group_ID	orf191_GIY,orf172_unknown
Debaryomyces.hansenii.NC_010166	cob	Debaryomyces.hansenii.NC_010166_cob_intron_2	Group_ID	orf262_unknown
Debaryomyces.hansenii.NC_010166	cob	Debaryomyces.hansenii.NC_010166_cob_intron_3	Group_IA	orf358_LAGLIDADG
Debaryomyces.hansenii.NC_010166	cox1	Debaryomyces.hansenii.NC_010166_cox1_intron_1	Group_IA	None
Debaryomyces.hansenii.NC_010166	cox1	Debaryomyces.hansenii.NC_010166_cox1_intron_2	Group_IB	orf412_LAGLIDADG
Debaryomyces.hansenii.NC_010166	cox1	Debaryomyces.hansenii.NC_010166_cox1_intron_3	Group_I(derived)	orf313_LAGLIDADG
Debaryomyces__fabryi__41829	cob	Debaryomyces__fabryi__41829_cob_intron_1	Group_ID	orf399_GIY
Debaryomyces__fabryi__41829	cob	Debaryomyces__fabryi__41829_cob_intron_2	Group_ID	orf259_unknown
Debaryomyces__fabryi__41829	cob	Debaryomyces__fabryi__41829_cob_intron_3	Group_IA	orf338_LAGLIDADG
Debaryomyces__fabryi__41829	cox1	Debaryomyces__fabryi__41829_cox1_intron_1	Group_IB	orf364_LAGLIDADG
Debaryomyces__fabryi__41829	cox1	Debaryomyces__fabryi__41829_cox1_intron_2	Group_IB	orf375_LAGLIDADG
Debaryomyces__fabryi__41829	cox1	Debaryomyces__fabryi__41829_cox1_intron_3	Group_IB	orf377_LAGLIDADG
Debaryomyces__fabryi__41829	cox1	Debaryomyces__fabryi__41829_cox1_intron_4	Group_IB	orf358_LAGLIDADG
Debaryomyces__fabryi__41829	cox1	Debaryomyces__fabryi__41829_cox1_intron_5	Group_I(derived)	orf330_LAGLIDADG
Debaryomyces__maramus__41713	cob	Debaryomyces__maramus__41713_cob_intron_1	Group_ID	orf357_GIY
Debaryomyces__maramus__41713	cob	Debaryomyces__maramus__41713_cob_intron_2	Group_ID	orf253_unknown
Debaryomyces__maramus__41713	cob	Debaryomyces__maramus__41713_cob_intron_3	Group_IA	orf321_LAGLIDADG
Debaryomyces__maramus__41713	cox1	Debaryomyces__maramus__41713_cox1_intron_1	Group_IB	orf320_LAGLIDADG
Debaryomyces__maramus__41713	cox1	Debaryomyces__maramus__41713_cox1_intron_2	Group_IB	orf351_LAGLIDADG
Debaryomyces__maramus__41713	cox1	Debaryomyces__maramus__41713_cox1_intron_3	Group_IB	orf423_GIY
Debaryomyces__nepalensis__41693	cob	Debaryomyces__nepalensis__41693_cob_intron_1	Group_ID	orf242_unknown
Debaryomyces__nepalensis__41693	cox1	Debaryomyces__nepalensis__41693_cox1_intron_1	Group_IB	orf369_LAGLIDADG
Debaryomyces__nepalensis__41693	cox1	Debaryomyces__nepalensis__41693_cox1_intron_2	Group_I(derived)	orf325_LAGLIDADG
Debaryomyces__prosopidis__41678	cob	Debaryomyces__prosopidis__41678_cob_intron_1	Group_IA	orf378_LAGLIDADG
Debaryomyces__prosopidis__41678	cob	Debaryomyces__prosopidis__41678_cob_intron_2	Group_IB	orf387_LAGLIDADG
Debaryomyces__prosopidis__41678	cox1	Debaryomyces__prosopidis__41678_cox1_intron_1	Group_IB	orf375_LAGLIDADG
Debaryomyces__prosopidis__41678	cox1	Debaryomyces__prosopidis__41678_cox1_intron_2	Group_IB	orf364_LAGLIDADG
Debaryomyces__prosopidis__41678	cox1	Debaryomyces__prosopidis__41678_cox1_intron_3	Group_IB	orf358_LAGLIDADG
Debaryomyces__prosopidis__41678	cox1	Debaryomyces__prosopidis__41678_cox1_intron_4	Group_IB	orf358_LAGLIDADG
Debaryomyces__prosopidis__41678	nad5	Debaryomyces__prosopidis__41678_nad5_intron_1	Group_IB(3')	orf422_LAGLIDADG
Debaryomyces__prosopidis__41678	nad5	Debaryomyces__prosopidis__41678_nad5_intron_2	Group_IB	orf500_LAGLIDADG
Debaryomyces__subglobosus__41824	cob	Debaryomyces__subglobosus__41824_cob_intron_1	Group_ID	orf393_GIY
Debaryomyces__subglobosus__41824	cob	Debaryomyces__subglobosus__41824_cob_intron_2	Group_ID	orf259_unknown
Debaryomyces__subglobosus__41824	cob	Debaryomyces__subglobosus__41824_cob_intron_3	Group_IA	orf336_LAGLIDADG
Debaryomyces__subglobosus__41824	cox1	Debaryomyces__subglobosus__41824_cox1_intron_1	Group_IB	orf380_LAGLIDADG
Debaryomyces__subglobosus__41824	cox1	Debaryomyces__subglobosus__41824_cox1_intron_2	Group_IB	orf364_LAGLIDADG
Debaryomyces__subglobosus__41824	cox1	Debaryomyces__subglobosus__41824_cox1_intron_3	Group_IB	orf393_LAGLIDADG
Debaryomyces__subglobosus__41824	cox1	Debaryomyces__subglobosus__41824_cox1_intron_4	Group_IB	orf374_LAGLIDADG
Debaryomyces__subglobosus__41824	cox1	Debaryomyces__subglobosus__41824_cox1_intron_5	Group_IB	orf439_LAGLIDADG
Debaryomyces__subglobosus__41824	cox1	Debaryomyces__subglobosus__41824_cox1_intron_6	Group_IB	orf269_GIY
Debaryomyces__subglobosus__41824	nad5	Debaryomyces__subglobosus__41824_nad5_intron_1	Group_IB	orf457_LAGLIDADG
Dipodascus__albidus__34661	atp6	Dipodascus__albidus__34661_atp6_intron_1	Unknown	None
Dipodascus__albidus__34661	cob	Dipodascus__albidus__34661_cob_intron_1	Group_IB	None
Dipodascus__albidus__34661	cob	Dipodascus__albidus__34661_cob_intron_2	Unknown	orf170_GIY,orf139_unknown
Dipodascus__albidus__34661	cob	Dipodascus__albidus__34661_cob_intron_3	Group_ID	orf235_unknown
Dipodascus__albidus__34661	cob	Dipodascus__albidus__34661_cob_intron_4	Group_IB	orf398_LAGLIDADG
Dipodascus__albidus__34661	cob	Dipodascus__albidus__34661_cob_intron_5	Group_IA	orf438_unknown
Dipodascus__albidus__34661	cox1	Dipodascus__albidus__34661_cox1_intron_1	Unknown	orf419_LAGLIDADG
Dipodascus__albidus__34661	cox1	Dipodascus__albidus__34661_cox1_intron_2	Group_IB	orf374_LAGLIDADG
Dipodascus__albidus__34661	cox1	Dipodascus__albidus__34661_cox1_intron_3	Group_IB,IB(3')	orf168_LAGLIDADG,orf208_LAGLIDADG
Dipodascus__albidus__34661	cox1	Dipodascus__albidus__34661_cox1_intron_4	Group_IB(5'),IB(3')	orf393_LAGLIDADG
Dipodascus__albidus__34661	cox1	Dipodascus__albidus__34661_cox1_intron_5	Group_II	orf310_unknown
Dipodascus__albidus__34661	cox1	Dipodascus__albidus__34661_cox1_intron_6	Group_IB	orf259_unknown
Dipodascus__albidus__34661	cox1	Dipodascus__albidus__34661_cox1_intron_7	Group_I(derived),IB	orf306_LAGLIDADG
Dipodascus__albidus__34661	nad1	Dipodascus__albidus__34661_nad1_intron_1	Group_IC1	orf523_unknown
Dipodascus__geniculatus__41822	atp6	Dipodascus__geniculatus__41822_atp6_intron_1	Group_IC2	None
Dipodascus__geniculatus__41822	cob	Dipodascus__geniculatus__41822_cob_intron_1	Group_II	orf822_unknown
Dipodascus__geniculatus__41822	cob	Dipodascus__geniculatus__41822_cob_intron_2	Group_IB	orf289_LAGLIDADG
Dipodascus__geniculatus__41822	cob	Dipodascus__geniculatus__41822_cob_intron_3	Group_II	orf778_unknown
Dipodascus__geniculatus__41822	cob	Dipodascus__geniculatus__41822_cob_intron_4	Group_IB	orf399_LAGLIDADG
Dipodascus__geniculatus__41822	cob	Dipodascus__geniculatus__41822_cob_intron_5	Group_IA	orf106_unknown
Dipodascus__geniculatus__41822	cox1	Dipodascus__geniculatus__41822_cox1_intron_1	Group_II	orf601_unknown
Dipodascus__geniculatus__41822	cox1	Dipodascus__geniculatus__41822_cox1_intron_10	Group_I(derived),IB(3')	orf318_LAGLIDADG
Dipodascus__geniculatus__41822	cox1	Dipodascus__geniculatus__41822_cox1_intron_2	Group_IB	orf185_LAGLIDADG
Dipodascus__geniculatus__41822	cox1	Dipodascus__geniculatus__41822_cox1_intron_3	Group_II	orf807_unknown
Dipodascus__geniculatus__41822	cox1	Dipodascus__geniculatus__41822_cox1_intron_4	Unknown	orf411_LAGLIDADG
Dipodascus__geniculatus__41822	cox1	Dipodascus__geniculatus__41822_cox1_intron_5	Group_II,ID,IB,IB(5')	orf1286_unknown,orf341_LAGLIDADG,orf111_LAGLIDADG
Dipodascus__geniculatus__41822	cox1	Dipodascus__geniculatus__41822_cox1_intron_6	Group_IB	None
Dipodascus__geniculatus__41822	cox1	Dipodascus__geniculatus__41822_cox1_intron_7	Group_IB(5'),IB(3')	orf360_LAGLIDADG
Dipodascus__geniculatus__41822	cox1	Dipodascus__geniculatus__41822_cox1_intron_8	Group_II(derived)	orf302_unknown
Dipodascus__geniculatus__41822	cox1	Dipodascus__geniculatus__41822_cox1_intron_9	Group_IB	None
Dipodascus__geniculatus__41822	cox3	Dipodascus__geniculatus__41822_cox3_intron_1	Group_IB	None
Dipodascus__geniculatus__41822	cox3	Dipodascus__geniculatus__41822_cox3_intron_2	Unknown	None
Dipodascus__geniculatus__41822	nad1	Dipodascus__geniculatus__41822_nad1_intron_1	Group_IC1	None
Dipodascus__geniculatus__41822	nad4	Dipodascus__geniculatus__41822_nad4_intron_1	Group_IB	None
Dipodascus__geniculatus__41822	nad5	Dipodascus__geniculatus__41822_nad5_intron_1	Unknown	None
Dipodascus__geniculatus__41822	nad5	Dipodascus__geniculatus__41822_nad5_intron_2	Group_II	orf769_unknown
Eremothecium.sinecaudum.CP014249	cox1	Eremothecium.sinecaudum.CP014249_cox1_intron_1	Group_IB	orf323_unknown
Geotrichum.candidum.HG530139	cob	Geotrichum.candidum.HG530139_cob_intron_1	Unknown	orf351_GIY
Groenewaldozyma.salmanticensis.HQ267969	cob	Groenewaldozyma.salmanticensis.HQ267969_cob_intron_1	Group_ID	orf345_GIY
Groenewaldozyma.salmanticensis.HQ267969	cox1	Groenewaldozyma.salmanticensis.HQ267969_cox1_intron_1	Group_I(derived)	None
Groenewaldozyma.salmanticensis.HQ267969	nad5	Groenewaldozyma.salmanticensis.HQ267969_nad5_intron_1	Group_I(derived)	None
Hanseniaspora.uvarum.DQ058142	cox1	Hanseniaspora.uvarum.DQ058142_cox1_intron_1	Group_IB	orf304_LAGLIDADG
Hanseniaspora__clermontiae__34963	cox1	Hanseniaspora__clermontiae__34963_cox1_intron_1	Group_IB	orf300_LAGLIDADG
Hanseniaspora__osmophila__34957	cob	Hanseniaspora__osmophila__34957_cob_intron_1	Group_IB	orf397_LAGLIDADG
Hanseniaspora__osmophila__34957	cox1	Hanseniaspora__osmophila__34957_cox1_intron_1	Group_IB	orf347_LAGLIDADG
Hanseniaspora__osmophila__34957	cox1	Hanseniaspora__osmophila__34957_cox1_intron_2	Group_IB	orf379_LAGLIDADG
Hanseniaspora__osmophila__34957	cox1	Hanseniaspora__osmophila__34957_cox1_intron_3	Group_ID	None
Hanseniaspora__vinae	cob	Hanseniaspora__vinae_cob_intron_1	Group_IB	orf411_unknown
Hanseniaspora__vinae	cox1	Hanseniaspora__vinae_cox1_intron_1	Group_IB	orf351_unknown
Hanseniaspora__vinae	cox1	Hanseniaspora__vinae_cox1_intron_2	Group_IB	orf405_unknown
Hanseniaspora__vinae	cox1	Hanseniaspora__vinae_cox1_intron_3	Group_IB	orf302_unknown
Hyphopichia__burtonii__35682	cob	Hyphopichia__burtonii__35682_cob_intron_1	Group_ID	orf397_GIY
Hyphopichia__burtonii__35682	cox1	Hyphopichia__burtonii__35682_cox1_intron_1	Group_IB	orf328_LAGLIDADG
Hyphopichia__burtonii__35682	cox1	Hyphopichia__burtonii__35682_cox1_intron_2	Group_IB	orf397_LAGLIDADG
Hyphopichia__heimii__35318	cox1	Hyphopichia__heimii__35318_cox1_intron_1	Group_IB	orf363_LAGLIDADG
Hyphopichia__heimii__35318	cox1	Hyphopichia__heimii__35318_cox1_intron_2	Group_I(derived)	orf264_LAGLIDADG
Kazachstania.servazzii.AJ430679	cob	Kazachstania.servazzii.AJ430679_cob_intron_1	Group_IB	None
Kazachstania.servazzii.AJ430679	cob	Kazachstania.servazzii.AJ430679_cob_intron_2	Unknown	orf218_LAGLIDADG
Kazachstania.servazzii.AJ430679	cox1	Kazachstania.servazzii.AJ430679_cox1_intron_1	Group_I(derived)	None
Kazachstania.servazzii.AJ430679	cox1	Kazachstania.servazzii.AJ430679_cox1_intron_2	Unknown	orf388_LAGLIDADG
Kazachstania.servazzii.AJ430679	cox1	Kazachstania.servazzii.AJ430679_cox1_intron_3	Group_I(derived)	orf306_LAGLIDADG
Kazachstania.sinensis.MG674287	cob	Kazachstania.sinensis.MG674287_cob_intron_1	Group_ID	orf202_unknown
Kazachstania.sinensis.MG674287	cob	Kazachstania.sinensis.MG674287_cob_intron_2	Group_IB(3')	None
Kazachstania.sinensis.MG674287	cob	Kazachstania.sinensis.MG674287_cob_intron_3	Group_IB	orf346_LAGLIDADG
Kazachstania.sinensis.MG674287	cox1	Kazachstania.sinensis.MG674287_cox1_intron_1	Group_IB	orf403_LAGLIDADG
Kazachstania.sinensis.MG674287	cox1	Kazachstania.sinensis.MG674287_cox1_intron_2	Group_ID	orf403_LAGLIDADG
Kazachstania.sinensis.MG674287	cox1	Kazachstania.sinensis.MG674287_cox1_intron_3	Group_IB	None
Kazachstania.sinensis.MG674287	cox1	Kazachstania.sinensis.MG674287_cox1_intron_4	Group_II	None
Kazachstania.sinensis.MG674287	cox1	Kazachstania.sinensis.MG674287_cox1_intron_5	Unknown	None
Kazachstania.sinensis.MG674287	cox1	Kazachstania.sinensis.MG674287_cox1_intron_6	Group_I(derived)	orf246_LAGLIDADG
Kazachstania.unispora.KU920680	cob	Kazachstania.unispora.KU920680_cob_intron_1	Unknown	orf327_LAGLIDADG
Kazachstania.unispora.KU920680	cob	Kazachstania.unispora.KU920680_cob_intron_2	Group_IB	None
Kazachstania.unispora.KU920680	cox1	Kazachstania.unispora.KU920680_cox1_intron_1	Group_I(derived)	orf476_LAGLIDADG
Kazachstania.unispora.KU920680	cox1	Kazachstania.unispora.KU920680_cox1_intron_2	Group_IB	orf312_LAGLIDADG
Kazachstania.unispora.KU920680	cox1	Kazachstania.unispora.KU920680_cox1_intron_3	Group_IB	orf291_LAGLIDADG
Kazachstania__africana__yHAB137	cox1	Kazachstania__africana__yHAB137_cox1_intron_1	Group_II	orf782_unknown
Kazachstania__africana__yHAB137	cox1	Kazachstania__africana__yHAB137_cox1_intron_2	Group_IB	None
Kazachstania__africana__yHAB137	cox1	Kazachstania__africana__yHAB137_cox1_intron_3	Group_IB	orf384_LAGLIDADG
Kazachstania__africana__yHAB137	cox1	Kazachstania__africana__yHAB137_cox1_intron_4	Group_I(derived)	orf349_LAGLIDADG
Kazachstania__africana__yHAB137	cox1	Kazachstania__africana__yHAB137_cox1_intron_5	Group_I(derived)	None
Kazachstania__africana__yHAB137	cox1	Kazachstania__africana__yHAB137_cox1_intron_6	Group_I(derived)	None
Kazachstania__intestinalis__yHAB148	cox1	Kazachstania__intestinalis__yHAB148_cox1_intron_1	Group_IB	orf321_2_LAGLIDADG
Kazachstania__intestinalis__yHAB148	cox1	Kazachstania__intestinalis__yHAB148_cox1_intron_2	Group_IB	orf376_2_LAGLIDADG
Kazachstania__intestinalis__yHAB148	cox1	Kazachstania__intestinalis__yHAB148_cox1_intron_3	Group_IB	orf316_2_LAGLIDADG
Kazachstania__martiniae__yHAB132	cob	Kazachstania__martiniae__yHAB132_cob_intron_1	Group_IB	None
Kazachstania__martiniae__yHAB132	cox1	Kazachstania__martiniae__yHAB132_cox1_intron_1	Group_ID	orf357_LAGLIDADG
Kazachstania__martiniae__yHAB132	cox1	Kazachstania__martiniae__yHAB132_cox1_intron_2	Group_IB	orf274_unknown
Kazachstania__naganishii__yHAB139	cob	Kazachstania__naganishii__yHAB139_cob_intron_1	Group_I(derived)	None
Kazachstania__naganishii__yHAB139	cob	Kazachstania__naganishii__yHAB139_cob_intron_2	Group_ID	orf366_GIY
Kazachstania__naganishii__yHAB139	cob	Kazachstania__naganishii__yHAB139_cob_intron_3	Group_ID	orf202_unknown
Kazachstania__naganishii__yHAB139	cob	Kazachstania__naganishii__yHAB139_cob_intron_4	Group_IB	orf350_LAGLIDADG
Kazachstania__naganishii__yHAB139	cox1	Kazachstania__naganishii__yHAB139_cox1_intron_1	Group_II	orf782_unknown
Kazachstania__naganishii__yHAB139	cox1	Kazachstania__naganishii__yHAB139_cox1_intron_2	Group_IB	orf418_LAGLIDADG
Kazachstania__naganishii__yHAB139	cox1	Kazachstania__naganishii__yHAB139_cox1_intron_3	Group_ID	orf396_LAGLIDADG
Kazachstania__naganishii__yHAB139	cox1	Kazachstania__naganishii__yHAB139_cox1_intron_4	Group_IB	None
Kazachstania__naganishii__yHAB139	cox1	Kazachstania__naganishii__yHAB139_cox1_intron_5	Group_IB	orf328_LAGLIDADG
Kazachstania__naganishii__yHAB139	cox1	Kazachstania__naganishii__yHAB139_cox1_intron_6	Group_II	orf105_unknown
Kazachstania__naganishii__yHAB139	cox1	Kazachstania__naganishii__yHAB139_cox1_intron_7	Group_IB	None
Kazachstania__siamensis__yHAB143	cox1	Kazachstania__siamensis__yHAB143_cox1_intron_1	Unknown	None
Kazachstania__siamensis__yHAB143	cox1	Kazachstania__siamensis__yHAB143_cox1_intron_2	Group_ID	orf408_unknown
Kazachstania__siamensis__yHAB143	cox1	Kazachstania__siamensis__yHAB143_cox1_intron_3	Group_IB	None
Kazachstania__siamensis__yHAB143	cox1	Kazachstania__siamensis__yHAB143_cox1_intron_4	Group_IB	None
Kazachstania__siamensis__yHAB143	cox1	Kazachstania__siamensis__yHAB143_cox1_intron_5	Group_I(derived)	orf370_unknown
Kazachstania__solicola__yHAB159	cox1	Kazachstania__solicola__yHAB159_cox1_intron_1	Group_IB	None
Kazachstania__solicola__yHAB159	cox1	Kazachstania__solicola__yHAB159_cox1_intron_2	Group_I(derived)	orf386_LAGLIDADG
Kazachstania__spencerorum__yHAB155	cob	Kazachstania__spencerorum__yHAB155_cob_intron_1	Group_ID	orf272_unknown
Kazachstania__spencerorum__yHAB155	cob	Kazachstania__spencerorum__yHAB155_cob_intron_2	Group_IB(3')	orf345_unknown
Kazachstania__spencerorum__yHAB155	cox1	Kazachstania__spencerorum__yHAB155_cox1_intron_1	Group_II	orf794_unknown
Kazachstania__spencerorum__yHAB155	cox1	Kazachstania__spencerorum__yHAB155_cox1_intron_2	Group_ID	orf319_unknown
Kazachstania__spencerorum__yHAB155	cox1	Kazachstania__spencerorum__yHAB155_cox1_intron_3	Group_IB(3')	None
Kazachstania__spencerorum__yHAB155	cox1	Kazachstania__spencerorum__yHAB155_cox1_intron_4	Group_II	None
Kazachstania__turicensis__yHAB134	cox1	Kazachstania__turicensis__yHAB134_cox1_intron_1	Group_ID	orf321_LAGLIDADG
Kazachstania__yakushimaensis__yHAB166	cob	Kazachstania__yakushimaensis__yHAB166_cob_intron_1	Unknown	orf259_unknown
Kazachstania__yakushimaensis__yHAB166	cox1	Kazachstania__yakushimaensis__yHAB166_cox1_intron_1	Group_IB	orf337_LAGLIDADG
Kluyveromyces.lactis.NC_006077	cox1	Kluyveromyces.lactis.NC_006077_cox1_intron_1	Group_ID	orf333_LAGLIDADG
Kluyveromyces.lactis.NC_006077	cox1	Kluyveromyces.lactis.NC_006077_cox1_intron_2	Group_IB	orf319_LAGLIDADG
Kluyveromyces.lactis.NC_006077	cox1	Kluyveromyces.lactis.NC_006077_cox1_intron_3	Group_I(derived)	orf397_LAGLIDADG
Kluyveromyces__dobzhanskii__34710	cox1	Kluyveromyces__dobzhanskii__34710_cox1_intron_1	Group_IB	orf424_LAGLIDADG
Kluyveromyces__dobzhanskii__34710	cox1	Kluyveromyces__dobzhanskii__34710_cox1_intron_2	Group_ID	orf301_LAGLIDADG
Kluyveromyces__dobzhanskii__34710	cox1	Kluyveromyces__dobzhanskii__34710_cox1_intron_3	Group_IB	orf397_LAGLIDADG
Kluyveromyces__dobzhanskii__34710	cox1	Kluyveromyces__dobzhanskii__34710_cox1_intron_4	Group_IB	orf340_LAGLIDADG
Kluyveromyces__dobzhanskii__34710	cox1	Kluyveromyces__dobzhanskii__34710_cox1_intron_5	Group_IB	orf296_LAGLIDADG
Kluyveromyces__dobzhanskii__34710	cox1	Kluyveromyces__dobzhanskii__34710_cox1_intron_6	Group_I(derived)	orf385_LAGLIDADG
Kluyveromyces__marxianus__34713	cox1	Kluyveromyces__marxianus__34713_cox1_intron_1	Group_IB(3')	orf366_LAGLIDADG
Kluyveromyces__marxianus__34713	cox1	Kluyveromyces__marxianus__34713_cox1_intron_2	Group_ID	orf336_LAGLIDADG
Kluyveromyces__marxianus__34713	cox1	Kluyveromyces__marxianus__34713_cox1_intron_3	Group_IB	orf390_LAGLIDADG
Kluyveromyces__marxianus__34713	cox1	Kluyveromyces__marxianus__34713_cox1_intron_4	Group_IB(5'),I(derived)	orf333_LAGLIDADG
Kluyveromyces__marxianus__34713	cox1	Kluyveromyces__marxianus__34713_cox1_intron_5	Group_II(derived)	None
Kodamaea__laetipori__34665	cob	Kodamaea__laetipori__34665_cob_intron_1	Group_ID	orf388_GIY
Kodamaea__laetipori__34665	cob	Kodamaea__laetipori__34665_cob_intron_2	Group_I(derived)	None
Kodamaea__laetipori__34665	cob	Kodamaea__laetipori__34665_cob_intron_3	Group_IA(5')	orf477_unknown
Kodamaea__laetipori__34665	cox1	Kodamaea__laetipori__34665_cox1_intron_1	Group_IB	orf436_LAGLIDADG
Kodamaea__laetipori__34665	cox1	Kodamaea__laetipori__34665_cox1_intron_2	Group_IB	orf430_LAGLIDADG
Kodamaea__laetipori__34665	cox1	Kodamaea__laetipori__34665_cox1_intron_3	Group_IB	None
Kodamaea__laetipori__34665	nad5	Kodamaea__laetipori__34665_nad5_intron_1	Group_IB	orf452_LAGLIDADG
Kodamaea__ohmeri__35677	cob	Kodamaea__ohmeri__35677_cob_intron_1	Group_ID	orf410_GIY
Kodamaea__ohmeri__35677	cob	Kodamaea__ohmeri__35677_cob_intron_2	Group_ID	orf279_unknown
Kodamaea__ohmeri__35677	cob	Kodamaea__ohmeri__35677_cob_intron_3	Group_IA	None
Kodamaea__ohmeri__35677	cox1	Kodamaea__ohmeri__35677_cox1_intron_1	Group_IB	orf668_GIY
Komagataella.phaffii.FR839632	cob	Komagataella.phaffii.FR839632_cob_intron_1	Group_ID	orf387_GIY
Komagataella.phaffii.FR839632	cob	Komagataella.phaffii.FR839632_cob_intron_2	Group_ID	orf276_LAGLIDADG
Komagataella.phaffii.FR839632	cob	Komagataella.phaffii.FR839632_cob_intron_3	Group_IB	orf402_LAGLIDADG
Komagataella.phaffii.FR839632	cox1	Komagataella.phaffii.FR839632_cox1_intron_1	Group_IB	orf365_LAGLIDADG
Komagataella.phaffii.FR839632	cox1	Komagataella.phaffii.FR839632_cox1_intron_2	Group_IB	orf452_LAGLIDADG
Komagataella__populi__26274	cob	Komagataella__populi__26274_cob_intron_1	Group_ID	orf388_GIY
Komagataella__populi__26274	cob	Komagataella__populi__26274_cob_intron_2	Group_ID	orf265_LAGLIDADG
Komagataella__populi__26274	cob	Komagataella__populi__26274_cob_intron_3	Group_IB	orf407_LAGLIDADG
Komagataella__pseudopastoris__34939	cob	Komagataella__pseudopastoris__34939_cob_intron_1	Group_ID	orf263_unknown
Komagataella__pseudopastoris__34939	cob	Komagataella__pseudopastoris__34939_cob_intron_2	Group_IB	orf423_LAGLIDADG
Kregervanrija__delftensis__35674	nad5	Kregervanrija__delftensis__35674_nad5_intron_1	Unknown	None
Kregervanrija__fluxuum__35675	cob	Kregervanrija__fluxuum__35675_cob_intron_1	Group_IB	None
Kregervanrija__fluxuum__35675	nad5	Kregervanrija__fluxuum__35675_nad5_intron_1	Group_IB	None
Kregervanrija__fluxuum__35675	nad5	Kregervanrija__fluxuum__35675_nad5_intron_2	Unknown	None
Kuraishia__capsulata__34937	cox1	Kuraishia__capsulata__34937_cox1_intron_1	Group_IB	orf334_GIY
Kuraishia__capsulata__34937	cox1	Kuraishia__capsulata__34937_cox1_intron_2	Group_IB	orf349_LAGLIDADG
Kuraishia__molischiana__34933	cob	Kuraishia__molischiana__34933_cob_intron_1	Group_ID	orf189_unknown
Kuraishia__molischiana__34933	cox1	Kuraishia__molischiana__34933_cox1_intron_1	Group_IB	orf373_LAGLIDADG
Kuraishia__molischiana__34933	cox1	Kuraishia__molischiana__34933_cox1_intron_2	Group_IB	orf351_LAGLIDADG
Kurtzmaniella__cleridarum__35667	cob	Kurtzmaniella__cleridarum__35667_cob_intron_1	Group_ID	None
Kurtzmaniella__cleridarum__35667	cob	Kurtzmaniella__cleridarum__35667_cob_intron_2	Group_ID	orf236_unknown
Lachancea.dasiensis.HE983611	cox1	Lachancea.dasiensis.HE983611_cox1_intron_1	Group_IB	orf339_LAGLIDADG
Lachancea.dasiensis.HE983611	cox1	Lachancea.dasiensis.HE983611_cox1_intron_2	Group_IB	orf384_LAGLIDADG
Lachancea.dasiensis.HE983611	cox1	Lachancea.dasiensis.HE983611_cox1_intron_3	Group_IB	orf335_LAGLIDADG
Lachancea.dasiensis.HE983611	cox1	Lachancea.dasiensis.HE983611_cox1_intron_4	Group_IB	orf307_LAGLIDADG
Lachancea.kluyveri.HE664112	cob	Lachancea.kluyveri.HE664112_cob_intron_1	Group_II,ID	None
Lachancea.kluyveri.HE664112	cob	Lachancea.kluyveri.HE664112_cob_intron_2	Group_ID	orf260_unknown
Lachancea.kluyveri.HE664112	cob	Lachancea.kluyveri.HE664112_cob_intron_3	Group_IB(5')	orf354_LAGLIDADG
Lachancea.kluyveri.HE664112	cox1	Lachancea.kluyveri.HE664112_cox1_intron_1	Group_IB	orf346_LAGLIDADG
Lachancea.kluyveri.HE664112	cox1	Lachancea.kluyveri.HE664112_cox1_intron_2	Group_IB	orf406_LAGLIDADG
Lachancea.kluyveri.HE664112	cox1	Lachancea.kluyveri.HE664112_cox1_intron_3	Group_ID	orf379_LAGLIDADG
Lachancea.kluyveri.HE664112	cox1	Lachancea.kluyveri.HE664112_cox1_intron_4	Group_IB	orf337_LAGLIDADG
Lachancea.kluyveri.HE664112	cox1	Lachancea.kluyveri.HE664112_cox1_intron_5	Group_IB	orf297_LAGLIDADG
Lachancea.meyersii.HE983614	cob	Lachancea.meyersii.HE983614_cob_intron_1	Group_ID	orf350_GIY
Lachancea.meyersii.HE983614	cob	Lachancea.meyersii.HE983614_cob_intron_2	Group_I(derived)	orf353_LAGLIDADG
Lachancea.meyersii.HE983614	cox1	Lachancea.meyersii.HE983614_cox1_intron_1	Group_IB	orf348_LAGLIDADG
Lachancea.meyersii.HE983614	cox1	Lachancea.meyersii.HE983614_cox1_intron_2	Group_IB	orf415_LAGLIDADG
Lachancea.meyersii.HE983614	cox1	Lachancea.meyersii.HE983614_cox1_intron_3	Group_IB	orf359_LAGLIDADG
Lachancea.meyersii.HE983614	cox1	Lachancea.meyersii.HE983614_cox1_intron_4	Group_IB(5')	orf341_LAGLIDADG
Lachancea.meyersii.HE983614	cox1	Lachancea.meyersii.HE983614_cox1_intron_5	Group_IB	orf316_LAGLIDADG
Lachancea.meyersii.HE983614	cox1	Lachancea.meyersii.HE983614_cox1_intron_6	Group_I(derived)	orf355_LAGLIDADG
Lachancea.nothofagi.HE983612	cox1	Lachancea.nothofagi.HE983612_cox1_intron_1	Group_IB	orf336_LAGLIDADG
Lachancea.nothofagi.HE983612	cox1	Lachancea.nothofagi.HE983612_cox1_intron_2	Group_IB	orf416_LAGLIDADG
Lachancea.thermotolerans.AJ634268	cox1	Lachancea.thermotolerans.AJ634268_cox1_intron_1	Group_IB	orf335_LAGLIDADG
Lachancea.thermotolerans.AJ634268	cox1	Lachancea.thermotolerans.AJ634268_cox1_intron_2	Group_IB	orf413_LAGLIDADG
Lachancea.thermotolerans.AJ634268	cox1	Lachancea.thermotolerans.AJ634268_cox1_intron_3	Group_IB	orf314_LAGLIDADG
Lachancea__cidri__34698	cox1	Lachancea__cidri__34698_cox1_intron_1	Group_IB	orf377_LAGLIDADG
Lachancea__cidri__34698	cox1	Lachancea__cidri__34698_cox1_intron_2	Group_ID	orf370_LAGLIDADG
Lachancea__fermentati__34695	cob	Lachancea__fermentati__34695_cob_intron_1	Group_ID	orf403_GIY
Lachancea__fermentati__34695	cob	Lachancea__fermentati__34695_cob_intron_2	Group_I(derived)	orf364_LAGLIDADG
Lachancea__fermentati__34695	cox1	Lachancea__fermentati__34695_cox1_intron_1	Group_IB	orf369_LAGLIDADG,orf361_unknown
Lachancea__fermentati__34695	cox1	Lachancea__fermentati__34695_cox1_intron_2	Group_ID	orf341_LAGLIDADG
Lachancea__fermentati__34695	cox1	Lachancea__fermentati__34695_cox1_intron_3	Group_IB(5'),I(derived)	orf340_LAGLIDADG
Lachancea__lanzarotensis__34693	cob	Lachancea__lanzarotensis__34693_cob_intron_1	Group_ID,ID	orf373_unknown
Lachancea__lanzarotensis__34693	cob	Lachancea__lanzarotensis__34693_cob_intron_2	Group_IB(3')	orf377_unknown
Lachancea__lanzarotensis__34693	cox1	Lachancea__lanzarotensis__34693_cox1_intron_1	Group_IB	orf352_unknown
Lachancea__lanzarotensis__34693	cox1	Lachancea__lanzarotensis__34693_cox1_intron_2	Group_IB	orf415_unknown
Lachancea__lanzarotensis__34693	cox1	Lachancea__lanzarotensis__34693_cox1_intron_3	Group_IB	orf364_unknown
Lachancea__mirantina__34691	cob	Lachancea__mirantina__34691_cob_intron_1	Group_ID	None
Lachancea__mirantina__34691	cox1	Lachancea__mirantina__34691_cox1_intron_1	Group_IB	orf347_LAGLIDADG
Lachancea__mirantina__34691	cox1	Lachancea__mirantina__34691_cox1_intron_2	Group_IB	orf418_LAGLIDADG
Lachancea__mirantina__34691	cox1	Lachancea__mirantina__34691_cox1_intron_3	Group_IB	orf335_LAGLIDADG
Lachancea__mirantina__34691	cox1	Lachancea__mirantina__34691_cox1_intron_4	Group_IB	orf307_LAGLIDADG
Lachancea__mirantina__34691	cox1	Lachancea__mirantina__34691_cox1_intron_5	Group_I(derived)	orf354_LAGLIDADG
Lachancea__waltii__26219	cob	Lachancea__waltii__26219_cob_intron_1	Group_ID	None
Lachancea__waltii__26219	cob	Lachancea__waltii__26219_cob_intron_2	Group_I(derived)	orf353_LAGLIDADG
Lachancea__waltii__26219	cox1	Lachancea__waltii__26219_cox1_intron_1	Group_IB	orf347_LAGLIDADG
Lachancea__waltii__26219	cox1	Lachancea__waltii__26219_cox1_intron_2	Group_ID	orf355_LAGLIDADG
Lachancea__waltii__26219	cox1	Lachancea__waltii__26219_cox1_intron_3	Group_IB(5'),I(derived)	orf337_LAGLIDADG
Lachancea__waltii__26219	cox1	Lachancea__waltii__26219_cox1_intron_4	Group_I(derived)	orf337_LAGLIDADG
Lipomyces__arxii__34754	cob	Lipomyces__arxii__34754_cob_intron_1	Group_ID	orf359_GIY
Lipomyces__arxii__34754	cob	Lipomyces__arxii__34754_cob_intron_2	Group_ID	orf218_unknown
Lipomyces__arxii__34754	cox1	Lipomyces__arxii__34754_cox1_intron_1	Group_IB	orf231_GIY
Lipomyces__arxii__34754	cox1	Lipomyces__arxii__34754_cox1_intron_2	Group_IA	orf317_LAGLIDADG
Lipomyces__arxii__34754	cox1	Lipomyces__arxii__34754_cox1_intron_3	Unknown	orf371_LAGLIDADG
Lipomyces__arxii__34754	cox1	Lipomyces__arxii__34754_cox1_intron_4	Group_ID	orf301_LAGLIDADG
Lipomyces__arxii__34754	cox1	Lipomyces__arxii__34754_cox1_intron_5	Group_IB	orf356_LAGLIDADG
Lipomyces__arxii__34754	nad1	Lipomyces__arxii__34754_nad1_intron_1	Group_IB	orf375_GIY
Lipomyces__doorenjongii__34757	cob	Lipomyces__doorenjongii__34757_cob_intron_1	Group_ID	orf363_GIY
Lipomyces__japonicus__34758	cox1	Lipomyces__japonicus__34758_cox1_intron_1	Group_I(derived)	orf326_LAGLIDADG
Lipomyces__japonicus__34758	cox1	Lipomyces__japonicus__34758_cox1_intron_2	Group_I(derived)	orf300_LAGLIDADG
Lipomyces__japonicus__34758	cox1	Lipomyces__japonicus__34758_cox1_intron_3	Group_II	orf780_unknown
Lipomyces__lipofer__34761	cob	Lipomyces__lipofer__34761_cob_intron_1	Group_ID	orf218_unknown
Lipomyces__lipofer__34761	cox1	Lipomyces__lipofer__34761_cox1_intron_1	Unknown	orf338_LAGLIDADG
Lipomyces__lipofer__34761	cox1	Lipomyces__lipofer__34761_cox1_intron_2	Group_I(derived)	orf315_LAGLIDADG
Lipomyces__lipofer__34761	cox1	Lipomyces__lipofer__34761_cox1_intron_3	Group_IB(3')	None
Lipomyces__mesembrius__34749	cob	Lipomyces__mesembrius__34749_cob_intron_1	Group_I(derived)	orf142_LAGLIDADG
Lipomyces__mesembrius__34749	cob	Lipomyces__mesembrius__34749_cob_intron_2	Group_ID	orf222_unknown
Lipomyces__mesembrius__34749	cob	Lipomyces__mesembrius__34749_cob_intron_3	Group_IB	orf155_LAGLIDADG
Lipomyces__mesembrius__34749	cox1	Lipomyces__mesembrius__34749_cox1_intron_1	Group_IB	orf351_GIY
Lipomyces__mesembrius__34749	cox1	Lipomyces__mesembrius__34749_cox1_intron_2	Group_IA	orf320_LAGLIDADG
Lipomyces__mesembrius__34749	cox1	Lipomyces__mesembrius__34749_cox1_intron_3	Group_IB(3')	orf371_LAGLIDADG
Lipomyces__mesembrius__34749	cox1	Lipomyces__mesembrius__34749_cox1_intron_4	Group_IB(5')	orf361_LAGLIDADG
Lipomyces__mesembrius__34749	cox1	Lipomyces__mesembrius__34749_cox1_intron_5	Group_ID	orf301_LAGLIDADG
Lipomyces__mesembrius__34749	cox1	Lipomyces__mesembrius__34749_cox1_intron_6	Group_IB	orf273_LAGLIDADG
Lipomyces__mesembrius__34749	cox1	Lipomyces__mesembrius__34749_cox1_intron_7	Group_IB(3')	orf292_LAGLIDADG
Lipomyces__mesembrius__34749	nad1	Lipomyces__mesembrius__34749_nad1_intron_1	Group_IB	None
Lipomyces__mesembrius__34749	nad5	Lipomyces__mesembrius__34749_nad5_intron_1	Group_IB	orf232_LAGLIDADG
Lipomyces__mesembrius__34749	nad5	Lipomyces__mesembrius__34749_nad5_intron_2	Group_IB	orf369_LAGLIDADG
Lipomyces__oligophaga__34748	cob	Lipomyces__oligophaga__34748_cob_intron_1	Group_ID	orf215_unknown
Lipomyces__oligophaga__34748	cob	Lipomyces__oligophaga__34748_cob_intron_2	Group_IB	orf385_LAGLIDADG
Lipomyces__oligophaga__34748	cob	Lipomyces__oligophaga__34748_cob_intron_3	Group_IA	orf546_unknown
Lipomyces__oligophaga__34748	cox1	Lipomyces__oligophaga__34748_cox1_intron_1	Group_II	orf746_unknown
Lipomyces__oligophaga__34748	cox1	Lipomyces__oligophaga__34748_cox1_intron_2	Group_ID,IB	orf336_LAGLIDADG
Lipomyces__oligophaga__34748	cox1	Lipomyces__oligophaga__34748_cox1_intron_3	Group_IB	None
Lipomyces__oligophaga__34748	cox1	Lipomyces__oligophaga__34748_cox1_intron_4	Group_IB	orf406_GIY
Lipomyces__oligophaga__34748	cox1	Lipomyces__oligophaga__34748_cox1_intron_5	Group_IB	orf432_LAGLIDADG
Lipomyces__oligophaga__34748	nad5	Lipomyces__oligophaga__34748_nad5_intron_1	Group_IB	None
Lipomyces__oligophaga__34748	nad5	Lipomyces__oligophaga__34748_nad5_intron_2	Group_IB	orf406_LAGLIDADG
Lipomyces__oligophaga__34748	nad5	Lipomyces__oligophaga__34748_nad5_intron_3	Group_IB	orf380_LAGLIDADG
Lipomyces__starkeyi__34743	cox1	Lipomyces__starkeyi__34743_cox1_intron_1	Group_IB	None
Lipomyces__starkeyi__34743	cox1	Lipomyces__starkeyi__34743_cox1_intron_2	Group_IB(3')	orf353_LAGLIDADG
Lipomyces__suomiensis__34742	cob	Lipomyces__suomiensis__34742_cob_intron_1	Group_ID	orf366_GIY
Lipomyces__suomiensis__34742	cob	Lipomyces__suomiensis__34742_cob_intron_2	Group_IA	orf299_LAGLIDADG
Lipomyces__suomiensis__34742	cox1	Lipomyces__suomiensis__34742_cox1_intron_1	Group_IB	orf391_LAGLIDADG
Lipomyces__suomiensis__34742	cox1	Lipomyces__suomiensis__34742_cox1_intron_2	Group_IB	orf412_LAGLIDADG
Lipomyces__suomiensis__34742	cox1	Lipomyces__suomiensis__34742_cox1_intron_3	Group_IB	orf382_LAGLIDADG
Lipomyces__suomiensis__34742	cox1	Lipomyces__suomiensis__34742_cox1_intron_4	Group_IB	orf420_LAGLIDADG
Lipomyces__suomiensis__34742	cox1	Lipomyces__suomiensis__34742_cox1_intron_5	Group_II	orf281_LAGLIDADG
Lipomyces__suomiensis__34742	nad4	Lipomyces__suomiensis__34742_nad4_intron_1	Group_IB	orf417_LAGLIDADG
Lipomyces__suomiensis__34742	nad5	Lipomyces__suomiensis__34742_nad5_intron_1	Group_IB	orf412_LAGLIDADG
Magnusiomyces.capitatus.KJ459952	cob	Magnusiomyces.capitatus.KJ459952_cob_intron_1	Group_IA	orf185_LAGLIDADG
Magnusiomyces.capitatus.KJ459952	cob	Magnusiomyces.capitatus.KJ459952_cob_intron_2	Group_IB	orf175_LAGLIDADG
Magnusiomyces.capitatus.KJ459952	cox1	Magnusiomyces.capitatus.KJ459952_cox1_intron_1	Group_IB	orf124_LAGLIDADG
Magnusiomyces.capitatus.KJ459952	cox1	Magnusiomyces.capitatus.KJ459952_cox1_intron_2	Group_IB(3')	orf107_LAGLIDADG
Magnusiomyces.capitatus.KJ459952	cox1	Magnusiomyces.capitatus.KJ459952_cox1_intron_3	Group_IB	orf178_LAGLIDADG
Magnusiomyces.capitatus.KJ459952	cox1	Magnusiomyces.capitatus.KJ459952_cox1_intron_4	Group_IB(3')	orf103_unknown,orf115_LAGLIDADG
Magnusiomyces.capitatus.KJ459952	cox1	Magnusiomyces.capitatus.KJ459952_cox1_intron_5	Group_I(derived)	orf257_LAGLIDADG
Magnusiomyces.capitatus.KJ459952	cox1	Magnusiomyces.capitatus.KJ459952_cox1_intron_6	Group_IB	orf329_LAGLIDADG
Magnusiomyces.capitatus.KJ459952	nad5	Magnusiomyces.capitatus.KJ459952_nad5_intron_1	Unknown	None
Magnusiomyces.capitatus.KJ459952	nad5	Magnusiomyces.capitatus.KJ459952_nad5_intron_2	Unknown	None
Magnusiomyces.ingens.KJ459950	cob	Magnusiomyces.ingens.KJ459950_cob_intron_1	Group_IA	orf289_LAGLIDADG
Magnusiomyces.ingens.KJ459950	cox1	Magnusiomyces.ingens.KJ459950_cox1_intron_1	Group_II	orf826_unknown
Magnusiomyces.ingens.KJ459950	cox1	Magnusiomyces.ingens.KJ459950_cox1_intron_2	Group_ID,IB,IB	orf319_LAGLIDADG,orf165_LAGLIDADG,orf363_LAGLIDADG
Magnusiomyces.ingens.KJ459950	cox1	Magnusiomyces.ingens.KJ459950_cox1_intron_3	Group_IB	orf411_LAGLIDADG
Magnusiomyces.ingens.KJ459950	cox2	Magnusiomyces.ingens.KJ459950_cox2_intron_1	Group_IC1	orf460_GIY
Magnusiomyces.magnusii.JQ236859	cob	Magnusiomyces.magnusii.JQ236859_cob_intron_1	Group_ID	orf344_GIY
Magnusiomyces.magnusii.JQ236859	cob	Magnusiomyces.magnusii.JQ236859_cob_intron_2	Group_ID	orf245_unknown
Magnusiomyces.magnusii.JQ236859	cob	Magnusiomyces.magnusii.JQ236859_cob_intron_3	Group_I(derived)	orf282_LAGLIDADG
Magnusiomyces.magnusii.JQ236859	cob	Magnusiomyces.magnusii.JQ236859_cob_intron_4	Group_IB	orf391_LAGLIDADG
Magnusiomyces.magnusii.JQ236859	cox1	Magnusiomyces.magnusii.JQ236859_cox1_intron_1	Group_IB	orf342_LAGLIDADG
Magnusiomyces.magnusii.JQ236859	cox1	Magnusiomyces.magnusii.JQ236859_cox1_intron_2	Group_IB(3')	orf382_LAGLIDADG
Magnusiomyces.magnusii.JQ236859	cox1	Magnusiomyces.magnusii.JQ236859_cox1_intron_3	Group_ID	orf363_LAGLIDADG
Magnusiomyces.magnusii.JQ236859	cox1	Magnusiomyces.magnusii.JQ236859_cox1_intron_4	Group_ID	orf337_LAGLIDADG
Magnusiomyces.magnusii.JQ236859	cox1	Magnusiomyces.magnusii.JQ236859_cox1_intron_5	Group_IB	orf363_LAGLIDADG
Magnusiomyces.magnusii.JQ236859	cox1	Magnusiomyces.magnusii.JQ236859_cox1_intron_6	Group_IB	orf338_LAGLIDADG
Magnusiomyces.magnusii.JQ236859	cox1	Magnusiomyces.magnusii.JQ236859_cox1_intron_7	Group_IB	orf335_LAGLIDADG
Magnusiomyces.magnusii.JQ236859	cox1	Magnusiomyces.magnusii.JQ236859_cox1_intron_8	Group_IB	orf151_unknown
Magnusiomyces.magnusii.JQ236859	cox1	Magnusiomyces.magnusii.JQ236859_cox1_intron_9	Group_IB	orf369_LAGLIDADG
Magnusiomyces.magnusii.JQ236859	cox3	Magnusiomyces.magnusii.JQ236859_cox3_intron_1	Group_IA(5')	orf324_LAGLIDADG
Magnusiomyces.tetraspermus.KJ459951	cob	Magnusiomyces.tetraspermus.KJ459951_cob_intron_1	Group_ID	orf326_GIY
Magnusiomyces.tetraspermus.KJ459951	cob	Magnusiomyces.tetraspermus.KJ459951_cob_intron_2	Group_ID	orf244_unknown
Magnusiomyces.tetraspermus.KJ459951	cox1	Magnusiomyces.tetraspermus.KJ459951_cox1_intron_1	Group_I(derived)	None
Magnusiomyces.tetraspermus.KJ459951	cox1	Magnusiomyces.tetraspermus.KJ459951_cox1_intron_2	Unknown	None
Magnusiomyces.tetraspermus.KJ459951	cox1	Magnusiomyces.tetraspermus.KJ459951_cox1_intron_3	Group_IB	orf367_LAGLIDADG
Magnusiomyces.tetraspermus.KJ459951	cox1	Magnusiomyces.tetraspermus.KJ459951_cox1_intron_4	Group_IB	None
Magnusiomyces.tetraspermus.KJ459951	cox1	Magnusiomyces.tetraspermus.KJ459951_cox1_intron_5	Group_IB	orf379_LAGLIDADG
Magnusiomyces.tetraspermus.KJ459951	cox1	Magnusiomyces.tetraspermus.KJ459951_cox1_intron_6	Unknown	None
Magnusiomyces.tetraspermus.KJ459951	cox3	Magnusiomyces.tetraspermus.KJ459951_cox3_intron_1	Group_IA,I(derived)	None
Martiniozyma__abiesophila__34631	cob	Martiniozyma__abiesophila__34631_cob_intron_1	Group_ID	orf228_LAGLIDADG
Martiniozyma__abiesophila__34631	cob	Martiniozyma__abiesophila__34631_cob_intron_2	Group_IB	orf361_LAGLIDADG
Martiniozyma__abiesophila__34631	cox1	Martiniozyma__abiesophila__34631_cox1_intron_1	Group_IB	orf400_LAGLIDADG
Martiniozyma__abiesophila__34631	cox1	Martiniozyma__abiesophila__34631_cox1_intron_2	Group_I(derived)	orf265_LAGLIDADG
Metschnikowia.aberdeeniae.MT433105	atp6	Metschnikowia.aberdeeniae.MT433105_atp6_intron_1	Unknown	None
Metschnikowia.aberdeeniae.MT433105	cob	Metschnikowia.aberdeeniae.MT433105_cob_intron_1	Group_ID	orf298_unknown
Metschnikowia.aberdeeniae.MT433105	cob	Metschnikowia.aberdeeniae.MT433105_cob_intron_2	Group_IA(5')	orf361_LAGLIDADG
Metschnikowia.aberdeeniae.MT433105	cob	Metschnikowia.aberdeeniae.MT433105_cob_intron_3	Group_II	orf816_unknown
Metschnikowia.aberdeeniae.MT433105	cob	Metschnikowia.aberdeeniae.MT433105_cob_intron_4	Group_IB	orf490_LAGLIDADG
Metschnikowia.aberdeeniae.MT433105	cob	Metschnikowia.aberdeeniae.MT433105_cob_intron_5	Group_I(derived)	orf554_unknown
Metschnikowia.aberdeeniae.MT433105	cox1	Metschnikowia.aberdeeniae.MT433105_cox1_intron_1	Group_II	orf953_HNH
Metschnikowia.aberdeeniae.MT433105	cox1	Metschnikowia.aberdeeniae.MT433105_cox1_intron_2	Group_IA	orf111_unknown
Metschnikowia.aberdeeniae.MT433105	cox1	Metschnikowia.aberdeeniae.MT433105_cox1_intron_3	Group_IB	orf351_LAGLIDADG
Metschnikowia.aberdeeniae.MT433105	cox1	Metschnikowia.aberdeeniae.MT433105_cox1_intron_4	Group_IB	orf285_LAGLIDADG
Metschnikowia.aberdeeniae.MT433105	cox1	Metschnikowia.aberdeeniae.MT433105_cox1_intron_5	Group_IB	orf392_LAGLIDADG
Metschnikowia.aberdeeniae.MT433105	cox1	Metschnikowia.aberdeeniae.MT433105_cox1_intron_6	Unknown	None
Metschnikowia.aberdeeniae.MT433105	cox1	Metschnikowia.aberdeeniae.MT433105_cox1_intron_7	Group_I(derived)	orf343_LAGLIDADG
Metschnikowia.aberdeeniae.MT433105	nad1	Metschnikowia.aberdeeniae.MT433105_nad1_intron_1	Group_IB	None
Metschnikowia.aberdeeniae.MT433105	nad5	Metschnikowia.aberdeeniae.MT433105_nad5_intron_1	Unknown	orf117_unknown
Metschnikowia.arizonensis.MT449702	atp6	Metschnikowia.arizonensis.MT449702_atp6_intron_1	Unknown	None
Metschnikowia.arizonensis.MT449702	cob	Metschnikowia.arizonensis.MT449702_cob_intron_1	Group_II	orf101_unknown,orf615_unknown
Metschnikowia.arizonensis.MT449702	cob	Metschnikowia.arizonensis.MT449702_cob_intron_2	Group_II	None
Metschnikowia.arizonensis.MT449702	cob	Metschnikowia.arizonensis.MT449702_cob_intron_3	Group_ID	orf343_GIY
Metschnikowia.arizonensis.MT449702	cob	Metschnikowia.arizonensis.MT449702_cob_intron_4	Group_II	orf273_unknown,orf269_unknown
Metschnikowia.arizonensis.MT449702	cob	Metschnikowia.arizonensis.MT449702_cob_intron_5	Group_II	orf703_unknown
Metschnikowia.arizonensis.MT449702	cob	Metschnikowia.arizonensis.MT449702_cob_intron_6	Group_IB(3')	None
Metschnikowia.arizonensis.MT449702	nad5	Metschnikowia.arizonensis.MT449702_nad5_intron_1	Group_IB	orf662_LAGLIDADG
Metschnikowia.arizonensis.MT449702	nad5	Metschnikowia.arizonensis.MT449702_nad5_intron_2	Group_II	orf101_unknown
Metschnikowia.borealis.MT433104	cob	Metschnikowia.borealis.MT433104_cob_intron_1	Group_ID	orf281_LAGLIDADG
Metschnikowia.borealis.MT433104	cob	Metschnikowia.borealis.MT433104_cob_intron_2	Group_IA	orf316_LAGLIDADG
Metschnikowia.borealis.MT433104	cob	Metschnikowia.borealis.MT433104_cob_intron_3	Group_II	orf624_unknown
Metschnikowia.borealis.MT433104	cob	Metschnikowia.borealis.MT433104_cob_intron_4	Group_IA	None
Metschnikowia.borealis.MT433104	nad5	Metschnikowia.borealis.MT433104_nad5_intron_1	Group_IB	orf412_LAGLIDADG
Metschnikowia.borealis.MT433104	nad5	Metschnikowia.borealis.MT433104_nad5_intron_2	Group_II	orf709_unknown
Metschnikowia.bowlesiae.MT447074	atp6	Metschnikowia.bowlesiae.MT447074_atp6_intron_1	Unknown	None
Metschnikowia.bowlesiae.MT447074	cob	Metschnikowia.bowlesiae.MT447074_cob_intron_1	Group_IA	None
Metschnikowia.bowlesiae.MT447074	cob	Metschnikowia.bowlesiae.MT447074_cob_intron_2	Group_IB	None
Metschnikowia.bowlesiae.MT447074	cob	Metschnikowia.bowlesiae.MT447074_cob_intron_3	Group_II	None
Metschnikowia.bowlesiae.MT447074	cob	Metschnikowia.bowlesiae.MT447074_cob_intron_4	Group_IB	None
Metschnikowia.bowlesiae.MT447074	cob	Metschnikowia.bowlesiae.MT447074_cob_intron_5	Group_I(derived)	None
Metschnikowia.bowlesiae.MT447074	nad1	Metschnikowia.bowlesiae.MT447074_nad1_intron_1	Group_I(derived)	None
Metschnikowia.bowlesiae.MT447074	nad5	Metschnikowia.bowlesiae.MT447074_nad5_intron_1	Group_IB	None
Metschnikowia.bowlesiae.MT447074	nad5	Metschnikowia.bowlesiae.MT447074_nad5_intron_2	Group_IB(3')	orf456_LAGLIDADG
Metschnikowia.cerradonensis.MT442070	atp6	Metschnikowia.cerradonensis.MT442070_atp6_intron_1	Unknown	None
Metschnikowia.cerradonensis.MT442070	cob	Metschnikowia.cerradonensis.MT442070_cob_intron_1	Group_II	None
Metschnikowia.cerradonensis.MT442070	cob	Metschnikowia.cerradonensis.MT442070_cob_intron_10	Group_IA	None
Metschnikowia.cerradonensis.MT442070	cob	Metschnikowia.cerradonensis.MT442070_cob_intron_2	Group_II	orf668_unknown
Metschnikowia.cerradonensis.MT442070	cob	Metschnikowia.cerradonensis.MT442070_cob_intron_3	Group_II	None
Metschnikowia.cerradonensis.MT442070	cob	Metschnikowia.cerradonensis.MT442070_cob_intron_4	Group_ID	orf297_unknown,orf366_unknown
Metschnikowia.cerradonensis.MT442070	cob	Metschnikowia.cerradonensis.MT442070_cob_intron_5	Group_IA(5')	orf325_LAGLIDADG
Metschnikowia.cerradonensis.MT442070	cob	Metschnikowia.cerradonensis.MT442070_cob_intron_6	Group_IB	None
Metschnikowia.cerradonensis.MT442070	cob	Metschnikowia.cerradonensis.MT442070_cob_intron_7	Group_II	None
Metschnikowia.cerradonensis.MT442070	cob	Metschnikowia.cerradonensis.MT442070_cob_intron_8	Group_II	orf630_unknown
Metschnikowia.cerradonensis.MT442070	cob	Metschnikowia.cerradonensis.MT442070_cob_intron_9	Group_IB	None
Metschnikowia.cerradonensis.MT442070	nad1	Metschnikowia.cerradonensis.MT442070_nad1_intron_1	Group_IB(3')	None
Metschnikowia.cerradonensis.MT442070	nad5	Metschnikowia.cerradonensis.MT442070_nad5_intron_1	Group_IB	orf342_LAGLIDADG
Metschnikowia.cerradonensis.MT442070	nad5	Metschnikowia.cerradonensis.MT442070_nad5_intron_2	Group_IB(3')	orf383_LAGLIDADG
Metschnikowia.continentalis.MT442071	atp6	Metschnikowia.continentalis.MT442071_atp6_intron_1	Unknown	None
Metschnikowia.continentalis.MT442071	cob	Metschnikowia.continentalis.MT442071_cob_intron_1	Group_II	None
Metschnikowia.continentalis.MT442071	cob	Metschnikowia.continentalis.MT442071_cob_intron_10	Group_IB	None
Metschnikowia.continentalis.MT442071	cob	Metschnikowia.continentalis.MT442071_cob_intron_11	Group_IA	None
Metschnikowia.continentalis.MT442071	cob	Metschnikowia.continentalis.MT442071_cob_intron_2	Group_II	None
Metschnikowia.continentalis.MT442071	cob	Metschnikowia.continentalis.MT442071_cob_intron_3	Unknown	None
Metschnikowia.continentalis.MT442071	cob	Metschnikowia.continentalis.MT442071_cob_intron_4	Group_II,II	orf102_unknown
Metschnikowia.continentalis.MT442071	cob	Metschnikowia.continentalis.MT442071_cob_intron_5	Group_ID	orf367_GIY,orf366_unknown
Metschnikowia.continentalis.MT442071	cob	Metschnikowia.continentalis.MT442071_cob_intron_6	Group_IA(5')	orf103_LAGLIDADG
Metschnikowia.continentalis.MT442071	cob	Metschnikowia.continentalis.MT442071_cob_intron_7	Group_IB	None
Metschnikowia.continentalis.MT442071	cob	Metschnikowia.continentalis.MT442071_cob_intron_8	Group_II	None
Metschnikowia.continentalis.MT442071	cob	Metschnikowia.continentalis.MT442071_cob_intron_9	Group_II	orf630_unknown
Metschnikowia.continentalis.MT442071	nad1	Metschnikowia.continentalis.MT442071_nad1_intron_1	Group_I(derived)	None
Metschnikowia.continentalis.MT442071	nad5	Metschnikowia.continentalis.MT442071_nad5_intron_1	Group_IB	orf329_unknown
Metschnikowia.continentalis.MT442071	nad5	Metschnikowia.continentalis.MT442071_nad5_intron_2	Group_IB(3')	orf368_LAGLIDADG
Metschnikowia.dekortum.MT442072	atp6	Metschnikowia.dekortum.MT442072_atp6_intron_1	Unknown	None
Metschnikowia.dekortum.MT442072	cob	Metschnikowia.dekortum.MT442072_cob_intron_1	Group_IA	None
Metschnikowia.dekortum.MT442072	cob	Metschnikowia.dekortum.MT442072_cob_intron_2	Group_IB	None
Metschnikowia.dekortum.MT442072	cob	Metschnikowia.dekortum.MT442072_cob_intron_3	Group_II	None
Metschnikowia.dekortum.MT442072	cob	Metschnikowia.dekortum.MT442072_cob_intron_4	Group_IB	None
Metschnikowia.dekortum.MT442072	cob	Metschnikowia.dekortum.MT442072_cob_intron_5	Group_I(derived)	None
Metschnikowia.dekortum.MT442072	cox1	Metschnikowia.dekortum.MT442072_cox1_intron_1	Group_IB	None
Metschnikowia.dekortum.MT442072	cox1	Metschnikowia.dekortum.MT442072_cox1_intron_10	Group_IB	None
Metschnikowia.dekortum.MT442072	cox1	Metschnikowia.dekortum.MT442072_cox1_intron_11	Group_I(derived)	orf409_LAGLIDADG
Metschnikowia.dekortum.MT442072	cox1	Metschnikowia.dekortum.MT442072_cox1_intron_12	Group_IB	None
Metschnikowia.dekortum.MT442072	cox1	Metschnikowia.dekortum.MT442072_cox1_intron_13	Group_IA	None
Metschnikowia.dekortum.MT442072	cox1	Metschnikowia.dekortum.MT442072_cox1_intron_2	Group_IA	None
Metschnikowia.dekortum.MT442072	cox1	Metschnikowia.dekortum.MT442072_cox1_intron_3	Group_II	orf756_unknown
Metschnikowia.dekortum.MT442072	cox1	Metschnikowia.dekortum.MT442072_cox1_intron_4	Group_ID	None
Metschnikowia.dekortum.MT442072	cox1	Metschnikowia.dekortum.MT442072_cox1_intron_5	Group_IB	None
Metschnikowia.dekortum.MT442072	cox1	Metschnikowia.dekortum.MT442072_cox1_intron_6	Group_IB	orf484_LAGLIDADG
Metschnikowia.dekortum.MT442072	cox1	Metschnikowia.dekortum.MT442072_cox1_intron_7	Group_IB	None
Metschnikowia.dekortum.MT442072	cox1	Metschnikowia.dekortum.MT442072_cox1_intron_8	Group_II	orf324_unknown
Metschnikowia.dekortum.MT442072	cox1	Metschnikowia.dekortum.MT442072_cox1_intron_9	Group_II	orf113_unknown,orf118_unknown
Metschnikowia.dekortum.MT442072	nad1	Metschnikowia.dekortum.MT442072_nad1_intron_1	Group_I(derived)	None
Metschnikowia.dekortum.MT442072	nad5	Metschnikowia.dekortum.MT442072_nad5_intron_1	Group_IB	None
Metschnikowia.dekortum.MT442072	nad5	Metschnikowia.dekortum.MT442072_nad5_intron_2	Group_IB(3')	orf455_LAGLIDADG
Metschnikowia.drakensbergensis.MT442054	atp6	Metschnikowia.drakensbergensis.MT442054_atp6_intron_1	Group_IC2	None
Metschnikowia.drakensbergensis.MT442054	cob	Metschnikowia.drakensbergensis.MT442054_cob_intron_1	Group_I(derived),IB	orf348_LAGLIDADG
Metschnikowia.drakensbergensis.MT442054	cob	Metschnikowia.drakensbergensis.MT442054_cob_intron_2	Group_II	orf798_unknown
Metschnikowia.drakensbergensis.MT442054	cob	Metschnikowia.drakensbergensis.MT442054_cob_intron_3	Group_I(derived)	orf512_unknown
Metschnikowia.drakensbergensis.MT442054	cox1	Metschnikowia.drakensbergensis.MT442054_cox1_intron_1	Group_IB(3')	orf448_LAGLIDADG
Metschnikowia.drakensbergensis.MT442054	cox1	Metschnikowia.drakensbergensis.MT442054_cox1_intron_10	Group_IB	orf101_unknown
Metschnikowia.drakensbergensis.MT442054	cox1	Metschnikowia.drakensbergensis.MT442054_cox1_intron_2	Group_II	orf1117_unknown
Metschnikowia.drakensbergensis.MT442054	cox1	Metschnikowia.drakensbergensis.MT442054_cox1_intron_3	Group_II	orf650_unknown
Metschnikowia.drakensbergensis.MT442054	cox1	Metschnikowia.drakensbergensis.MT442054_cox1_intron_4	Group_ID,IB	orf411_LAGLIDADG
Metschnikowia.drakensbergensis.MT442054	cox1	Metschnikowia.drakensbergensis.MT442054_cox1_intron_5	Group_IB	orf415_LAGLIDADG
Metschnikowia.drakensbergensis.MT442054	cox1	Metschnikowia.drakensbergensis.MT442054_cox1_intron_6	Group_IB	orf355_LAGLIDADG
Metschnikowia.drakensbergensis.MT442054	cox1	Metschnikowia.drakensbergensis.MT442054_cox1_intron_7	Group_II	orf294_unknown
Metschnikowia.drakensbergensis.MT442054	cox1	Metschnikowia.drakensbergensis.MT442054_cox1_intron_8	Group_II,IB	orf793_unknown
Metschnikowia.drakensbergensis.MT442054	cox1	Metschnikowia.drakensbergensis.MT442054_cox1_intron_9	Group_I(derived)	orf359_LAGLIDADG
Metschnikowia.drakensbergensis.MT442054	nad1	Metschnikowia.drakensbergensis.MT442054_nad1_intron_1	Group_IC1	None
Metschnikowia.drakensbergensis.MT442054	nad5	Metschnikowia.drakensbergensis.MT442054_nad5_intron_1	Group_IB	None
Metschnikowia.hamakuensis.MT449697	cob	Metschnikowia.hamakuensis.MT449697_cob_intron_1	Group_ID	orf246_unknown
Metschnikowia.hamakuensis.MT449697	cob	Metschnikowia.hamakuensis.MT449697_cob_intron_2	Group_I(derived)	orf283_LAGLIDADG
Metschnikowia.hamakuensis.MT449697	cob	Metschnikowia.hamakuensis.MT449697_cob_intron_3	Group_IA	None
Metschnikowia.hamakuensis.MT449697	cox1	Metschnikowia.hamakuensis.MT449697_cox1_intron_1	Group_IA	None
Metschnikowia.hamakuensis.MT449697	cox1	Metschnikowia.hamakuensis.MT449697_cox1_intron_2	Group_IB	orf312_LAGLIDADG
Metschnikowia.hamakuensis.MT449697	cox1	Metschnikowia.hamakuensis.MT449697_cox1_intron_3	Group_II	orf1071_unknown
Metschnikowia.hamakuensis.MT449697	cox1	Metschnikowia.hamakuensis.MT449697_cox1_intron_4	Group_II	orf561_unknown
Metschnikowia.hamakuensis.MT449697	cox1	Metschnikowia.hamakuensis.MT449697_cox1_intron_5	Group_I(derived)	orf319_LAGLIDADG
Metschnikowia.hamakuensis.MT449697	nad1	Metschnikowia.hamakuensis.MT449697_nad1_intron_1	Group_IC1	None
Metschnikowia.hawaiiensis.MT442058	cob	Metschnikowia.hawaiiensis.MT442058_cob_intron_1	Group_II	orf742_unknown
Metschnikowia.hawaiiensis.MT442058	cob	Metschnikowia.hawaiiensis.MT442058_cob_intron_2	Group_II	orf686_unknown
Metschnikowia.hawaiiensis.MT442058	cob	Metschnikowia.hawaiiensis.MT442058_cob_intron_3	Unknown	orf363_GIY
Metschnikowia.hawaiiensis.MT442058	cob	Metschnikowia.hawaiiensis.MT442058_cob_intron_4	Group_ID	orf245_unknown
Metschnikowia.hawaiiensis.MT442058	cob	Metschnikowia.hawaiiensis.MT442058_cob_intron_5	Group_IA	None
Metschnikowia.hawaiiensis.MT442058	cox1	Metschnikowia.hawaiiensis.MT442058_cox1_intron_1	Group_II	orf761_unknown
Metschnikowia.hawaiiensis.MT442058	cox1	Metschnikowia.hawaiiensis.MT442058_cox1_intron_2	Group_IA	None
Metschnikowia.hawaiiensis.MT442058	cox1	Metschnikowia.hawaiiensis.MT442058_cox1_intron_3	Group_ID	orf1307_unknown
Metschnikowia.hawaiiensis.MT442058	cox1	Metschnikowia.hawaiiensis.MT442058_cox1_intron_4	Group_IB	orf313_LAGLIDADG
Metschnikowia.hawaiiensis.MT442058	cox1	Metschnikowia.hawaiiensis.MT442058_cox1_intron_5	Group_IB	orf348_LAGLIDADG
Metschnikowia.hawaiiensis.MT442058	cox1	Metschnikowia.hawaiiensis.MT442058_cox1_intron_6	Group_I(derived)	orf287_LAGLIDADG
Metschnikowia.hawaiiensis.MT442058	nad1	Metschnikowia.hawaiiensis.MT442058_nad1_intron_1	Group_IC1	None
Metschnikowia.hibisci.MT447079	atp6	Metschnikowia.hibisci.MT447079_atp6_intron_1	Unknown	None
Metschnikowia.hibisci.MT447079	cob	Metschnikowia.hibisci.MT447079_cob_intron_1	Group_II	orf794_unknown
Metschnikowia.hibisci.MT447079	cob	Metschnikowia.hibisci.MT447079_cob_intron_2	Group_II	orf765_unknown
Metschnikowia.hibisci.MT447079	cob	Metschnikowia.hibisci.MT447079_cob_intron_3	Unknown	orf428_GIY
Metschnikowia.hibisci.MT447079	cob	Metschnikowia.hibisci.MT447079_cob_intron_4	Group_ID	orf328_unknown
Metschnikowia.hibisci.MT447079	cob	Metschnikowia.hibisci.MT447079_cob_intron_5	Group_IA	orf336_LAGLIDADG
Metschnikowia.hibisci.MT447079	cob	Metschnikowia.hibisci.MT447079_cob_intron_6	Group_II	orf793_unknown
Metschnikowia.hibisci.MT447079	cob	Metschnikowia.hibisci.MT447079_cob_intron_7	Group_I(derived)	orf535_unknown
Metschnikowia.hibisci.MT447079	cox1	Metschnikowia.hibisci.MT447079_cox1_intron_1	Group_II	orf805_unknown
Metschnikowia.hibisci.MT447079	cox1	Metschnikowia.hibisci.MT447079_cox1_intron_2	Group_IB	orf438_LAGLIDADG
Metschnikowia.hibisci.MT447079	cox1	Metschnikowia.hibisci.MT447079_cox1_intron_3	Unknown	orf301_LAGLIDADG,orf281_LAGLIDADG
Metschnikowia.hibisci.MT447079	cox1	Metschnikowia.hibisci.MT447079_cox1_intron_4	Group_ID	orf428_LAGLIDADG
Metschnikowia.hibisci.MT447079	cox1	Metschnikowia.hibisci.MT447079_cox1_intron_5	Group_IB(3')	orf120_unknown,orf115_LAGLIDADG
Metschnikowia.hibisci.MT447079	cox1	Metschnikowia.hibisci.MT447079_cox1_intron_6	Group_IB	orf387_LAGLIDADG
Metschnikowia.hibisci.MT447079	cox1	Metschnikowia.hibisci.MT447079_cox1_intron_7	Unknown	orf362_unknown
Metschnikowia.hibisci.MT447079	cox1	Metschnikowia.hibisci.MT447079_cox1_intron_8	Group_IB	None
Metschnikowia.hibisci.MT447079	cox1	Metschnikowia.hibisci.MT447079_cox1_intron_9	Group_IB(3')	orf395_LAGLIDADG
Metschnikowia.hibisci.MT447079	nad1	Metschnikowia.hibisci.MT447079_nad1_intron_1	Group_I(derived)	None
Metschnikowia.hibisci.MT447079	nad5	Metschnikowia.hibisci.MT447079_nad5_intron_1	Group_IB(5')	orf618_LAGLIDADG
Metschnikowia.ipomoeae.MT433112	atp6	Metschnikowia.ipomoeae.MT433112_atp6_intron_1	Unknown	None
Metschnikowia.ipomoeae.MT433112	cob	Metschnikowia.ipomoeae.MT433112_cob_intron_1	Group_II	None
Metschnikowia.ipomoeae.MT433112	cob	Metschnikowia.ipomoeae.MT433112_cob_intron_2	Group_II	None
Metschnikowia.ipomoeae.MT433112	cob	Metschnikowia.ipomoeae.MT433112_cob_intron_3	Group_ID	orf376_GIY,orf282_unknown
Metschnikowia.ipomoeae.MT433112	cob	Metschnikowia.ipomoeae.MT433112_cob_intron_4	Group_IA	orf296_LAGLIDADG
Metschnikowia.ipomoeae.MT433112	cob	Metschnikowia.ipomoeae.MT433112_cob_intron_5	Group_IB	None
Metschnikowia.ipomoeae.MT433112	cob	Metschnikowia.ipomoeae.MT433112_cob_intron_6	Group_II	None
Metschnikowia.ipomoeae.MT433112	cob	Metschnikowia.ipomoeae.MT433112_cob_intron_7	Group_II	orf630_unknown
Metschnikowia.ipomoeae.MT433112	cob	Metschnikowia.ipomoeae.MT433112_cob_intron_8	Group_IB	None
Metschnikowia.ipomoeae.MT433112	cob	Metschnikowia.ipomoeae.MT433112_cob_intron_9	Group_IA	None
Metschnikowia.ipomoeae.MT433112	cox1	Metschnikowia.ipomoeae.MT433112_cox1_intron_1	Group_II	orf786_unknown,orf119_unknown
Metschnikowia.ipomoeae.MT433112	cox1	Metschnikowia.ipomoeae.MT433112_cox1_intron_10	Group_I(derived),IB	orf368_LAGLIDADG
Metschnikowia.ipomoeae.MT433112	cox1	Metschnikowia.ipomoeae.MT433112_cox1_intron_11	Group_IA	None
Metschnikowia.ipomoeae.MT433112	cox1	Metschnikowia.ipomoeae.MT433112_cox1_intron_2	Group_I(derived)	None
Metschnikowia.ipomoeae.MT433112	cox1	Metschnikowia.ipomoeae.MT433112_cox1_intron_3	Group_II	orf708_unknown
Metschnikowia.ipomoeae.MT433112	cox1	Metschnikowia.ipomoeae.MT433112_cox1_intron_4	Group_ID	None
Metschnikowia.ipomoeae.MT433112	cox1	Metschnikowia.ipomoeae.MT433112_cox1_intron_5	Group_IB,IB	orf356_LAGLIDADG
Metschnikowia.ipomoeae.MT433112	cox1	Metschnikowia.ipomoeae.MT433112_cox1_intron_6	Group_IB	None
Metschnikowia.ipomoeae.MT433112	cox1	Metschnikowia.ipomoeae.MT433112_cox1_intron_7	Group_II	orf278_unknown
Metschnikowia.ipomoeae.MT433112	cox1	Metschnikowia.ipomoeae.MT433112_cox1_intron_8	Unknown	None
Metschnikowia.ipomoeae.MT433112	cox1	Metschnikowia.ipomoeae.MT433112_cox1_intron_9	Group_IB	None
Metschnikowia.ipomoeae.MT433112	nad1	Metschnikowia.ipomoeae.MT433112_nad1_intron_1	Group_I(derived)	None
Metschnikowia.ipomoeae.MT433112	nad5	Metschnikowia.ipomoeae.MT433112_nad5_intron_1	Group_IB	orf327_unknown
Metschnikowia.ipomoeae.MT433112	nad5	Metschnikowia.ipomoeae.MT433112_nad5_intron_2	Group_IB(3')	orf467_LAGLIDADG
Metschnikowia.kamakouana.MT433119	cob	Metschnikowia.kamakouana.MT433119_cob_intron_1	Unknown	orf384_GIY
Metschnikowia.kamakouana.MT433119	cob	Metschnikowia.kamakouana.MT433119_cob_intron_2	Group_ID	orf285_unknown
Metschnikowia.kamakouana.MT433119	cob	Metschnikowia.kamakouana.MT433119_cob_intron_3	Group_I(derived)	orf305_LAGLIDADG
Metschnikowia.kamakouana.MT433119	cob	Metschnikowia.kamakouana.MT433119_cob_intron_4	Group_II	orf776_unknown
Metschnikowia.kamakouana.MT433119	cob	Metschnikowia.kamakouana.MT433119_cob_intron_5	Group_IA(5')	None
Metschnikowia.kamakouana.MT433119	cox1	Metschnikowia.kamakouana.MT433119_cox1_intron_1	Group_II	orf229_unknown,orf928_HNH
Metschnikowia.kamakouana.MT433119	cox1	Metschnikowia.kamakouana.MT433119_cox1_intron_2	Group_IA	None
Metschnikowia.kamakouana.MT433119	cox1	Metschnikowia.kamakouana.MT433119_cox1_intron_3	Group_ID,IB	orf202_LAGLIDADG
Metschnikowia.kamakouana.MT433119	cox1	Metschnikowia.kamakouana.MT433119_cox1_intron_4	Unknown	orf1078_unknown
Metschnikowia.kamakouana.MT433119	cox1	Metschnikowia.kamakouana.MT433119_cox1_intron_5	Group_IB	orf350_LAGLIDADG
Metschnikowia.kamakouana.MT433119	cox1	Metschnikowia.kamakouana.MT433119_cox1_intron_6	Unknown	orf361_LAGLIDADG
Metschnikowia.kamakouana.MT433119	cox1	Metschnikowia.kamakouana.MT433119_cox1_intron_7	Group_I(derived)	orf354_LAGLIDADG
Metschnikowia.kamakouana.MT433119	nad1	Metschnikowia.kamakouana.MT433119_nad1_intron_1	Group_IC1	None
Metschnikowia.kipukae.MT421951	cob	Metschnikowia.kipukae.MT421951_cob_intron_1	Group_I(derived)	orf360_LAGLIDADG
Metschnikowia.kipukae.MT421951	cox1	Metschnikowia.kipukae.MT421951_cox1_intron_1	Group_IA	None
Metschnikowia.kipukae.MT421951	cox1	Metschnikowia.kipukae.MT421951_cox1_intron_2	Group_ID	orf348_LAGLIDADG
Metschnikowia.kipukae.MT421951	cox1	Metschnikowia.kipukae.MT421951_cox1_intron_3	Group_IB	orf371_LAGLIDADG
Metschnikowia.kipukae.MT421951	cox1	Metschnikowia.kipukae.MT421951_cox1_intron_4	Group_IB	None
Metschnikowia.kipukae.MT421951	nad1	Metschnikowia.kipukae.MT421951_nad1_intron_1	Group_IB	None
Metschnikowia.matae.MT433114	atp6	Metschnikowia.matae.MT433114_atp6_intron_1	Unknown	None
Metschnikowia.matae.MT433114	cob	Metschnikowia.matae.MT433114_cob_intron_1	Group_II	None
Metschnikowia.matae.MT433114	cob	Metschnikowia.matae.MT433114_cob_intron_2	Group_II	None
Metschnikowia.matae.MT433114	cob	Metschnikowia.matae.MT433114_cob_intron_3	Group_ID	orf376_GIY,orf282_unknown
Metschnikowia.matae.MT433114	cob	Metschnikowia.matae.MT433114_cob_intron_4	Group_IA(5')	orf327_LAGLIDADG
Metschnikowia.matae.MT433114	cob	Metschnikowia.matae.MT433114_cob_intron_5	Group_IB	None
Metschnikowia.matae.MT433114	cob	Metschnikowia.matae.MT433114_cob_intron_6	Group_II	None
Metschnikowia.matae.MT433114	cob	Metschnikowia.matae.MT433114_cob_intron_7	Group_II	orf632_unknown
Metschnikowia.matae.MT433114	cob	Metschnikowia.matae.MT433114_cob_intron_8	Group_IB	None
Metschnikowia.matae.MT433114	cob	Metschnikowia.matae.MT433114_cob_intron_9	Group_IA	None
Metschnikowia.matae.MT433114	nad1	Metschnikowia.matae.MT433114_nad1_intron_1	Group_IB(3')	None
Metschnikowia.matae.MT433114	nad5	Metschnikowia.matae.MT433114_nad5_intron_1	Group_IB	orf338_GIY
Metschnikowia.matae.MT433114	nad5	Metschnikowia.matae.MT433114_nad5_intron_2	Group_IB(3')	orf368_LAGLIDADG
Metschnikowia.matae.MT433115	atp6	Metschnikowia.matae.MT433115_atp6_intron_1	Unknown	None
Metschnikowia.matae.MT433115	cob	Metschnikowia.matae.MT433115_cob_intron_1	Group_II	None
Metschnikowia.matae.MT433115	cob	Metschnikowia.matae.MT433115_cob_intron_2	Group_II	None
Metschnikowia.matae.MT433115	cob	Metschnikowia.matae.MT433115_cob_intron_3	Group_ID	orf376_GIY,orf272_unknown
Metschnikowia.matae.MT433115	cob	Metschnikowia.matae.MT433115_cob_intron_4	Group_IA(5')	orf325_LAGLIDADG
Metschnikowia.matae.MT433115	cob	Metschnikowia.matae.MT433115_cob_intron_5	Group_IB	None
Metschnikowia.matae.MT433115	cob	Metschnikowia.matae.MT433115_cob_intron_6	Group_II	None
Metschnikowia.matae.MT433115	cob	Metschnikowia.matae.MT433115_cob_intron_7	Group_II	orf632_unknown
Metschnikowia.matae.MT433115	cob	Metschnikowia.matae.MT433115_cob_intron_8	Group_IB	None
Metschnikowia.matae.MT433115	cob	Metschnikowia.matae.MT433115_cob_intron_9	Group_IA	None
Metschnikowia.matae.MT433115	nad1	Metschnikowia.matae.MT433115_nad1_intron_1	Group_IB(3')	None
Metschnikowia.matae.MT433115	nad5	Metschnikowia.matae.MT433115_nad5_intron_1	Group_IB	orf328_unknown
Metschnikowia.matae.MT433115	nad5	Metschnikowia.matae.MT433115_nad5_intron_2	Group_IB(3')	orf366_LAGLIDADG
Metschnikowia.mauinuiana.MT449699	cob	Metschnikowia.mauinuiana.MT449699_cob_intron_1	Group_II	orf657_unknown
Metschnikowia.mauinuiana.MT449699	cob	Metschnikowia.mauinuiana.MT449699_cob_intron_2	Group_II	orf791_unknown
Metschnikowia.mauinuiana.MT449699	cob	Metschnikowia.mauinuiana.MT449699_cob_intron_3	Group_ID	orf223_unknown
Metschnikowia.mauinuiana.MT449699	cob	Metschnikowia.mauinuiana.MT449699_cob_intron_4	Group_IA	None
Metschnikowia.mauinuiana.MT449699	cox1	Metschnikowia.mauinuiana.MT449699_cox1_intron_1	Group_II	nad2_unknown,orf754_unknown
Metschnikowia.mauinuiana.MT449699	cox1	Metschnikowia.mauinuiana.MT449699_cox1_intron_2	Group_IA	None
Metschnikowia.mauinuiana.MT449699	cox1	Metschnikowia.mauinuiana.MT449699_cox1_intron_3	Group_ID,IB	orf194_LAGLIDADG
Metschnikowia.mauinuiana.MT449699	cox1	Metschnikowia.mauinuiana.MT449699_cox1_intron_4	Group_IB	orf342_LAGLIDADG
Metschnikowia.mauinuiana.MT449699	cox1	Metschnikowia.mauinuiana.MT449699_cox1_intron_5	Group_I(derived)	orf283_LAGLIDADG
Metschnikowia.mauinuiana.MT449699	nad1	Metschnikowia.mauinuiana.MT449699_nad1_intron_1	Group_IC1	None
Metschnikowia.mauinuiana.MT449699	nad2	Metschnikowia.mauinuiana.MT449699_nad2_intron_1	Unknown	cox1_unknown,orf754_unknown
Metschnikowia.proteae.MT442057	atp6	Metschnikowia.proteae.MT442057_atp6_intron_1	Group_IC2	None
Metschnikowia.proteae.MT442057	cob	Metschnikowia.proteae.MT442057_cob_intron_1	Group_I(derived),IB	orf338_LAGLIDADG
Metschnikowia.proteae.MT442057	cob	Metschnikowia.proteae.MT442057_cob_intron_2	Group_II	orf797_unknown
Metschnikowia.proteae.MT442057	cob	Metschnikowia.proteae.MT442057_cob_intron_3	Group_I(derived)	orf512_unknown
Metschnikowia.proteae.MT442057	cox1	Metschnikowia.proteae.MT442057_cox1_intron_1	Group_IB(3')	orf439_LAGLIDADG
Metschnikowia.proteae.MT442057	cox1	Metschnikowia.proteae.MT442057_cox1_intron_10	Group_IB	None
Metschnikowia.proteae.MT442057	cox1	Metschnikowia.proteae.MT442057_cox1_intron_2	Group_II	orf1117_unknown
Metschnikowia.proteae.MT442057	cox1	Metschnikowia.proteae.MT442057_cox1_intron_3	Group_II	orf650_unknown
Metschnikowia.proteae.MT442057	cox1	Metschnikowia.proteae.MT442057_cox1_intron_4	Group_ID,IB,IB	orf413_LAGLIDADG,orf408_LAGLIDADG
Metschnikowia.proteae.MT442057	cox1	Metschnikowia.proteae.MT442057_cox1_intron_5	Group_IB	orf355_LAGLIDADG
Metschnikowia.proteae.MT442057	cox1	Metschnikowia.proteae.MT442057_cox1_intron_6	Group_II	orf294_unknown
Metschnikowia.proteae.MT442057	cox1	Metschnikowia.proteae.MT442057_cox1_intron_7	Group_II	orf828_unknown
Metschnikowia.proteae.MT442057	cox1	Metschnikowia.proteae.MT442057_cox1_intron_8	Group_IB	None
Metschnikowia.proteae.MT442057	cox1	Metschnikowia.proteae.MT442057_cox1_intron_9	Group_I(derived),IB	orf421_LAGLIDADG
Metschnikowia.proteae.MT442057	nad1	Metschnikowia.proteae.MT442057_nad1_intron_1	Group_IC1	None
Metschnikowia.proteae.MT442057	nad5	Metschnikowia.proteae.MT442057_nad5_intron_1	Group_IB	None
Metschnikowia.santaceciliae.MT433110	atp6	Metschnikowia.santaceciliae.MT433110_atp6_intron_1	Unknown	None
Metschnikowia.santaceciliae.MT433110	cob	Metschnikowia.santaceciliae.MT433110_cob_intron_1	Group_II	orf809_unknown
Metschnikowia.santaceciliae.MT433110	cob	Metschnikowia.santaceciliae.MT433110_cob_intron_2	Group_II	orf736_unknown
Metschnikowia.santaceciliae.MT433110	cob	Metschnikowia.santaceciliae.MT433110_cob_intron_3	Unknown	orf389_GIY
Metschnikowia.santaceciliae.MT433110	cob	Metschnikowia.santaceciliae.MT433110_cob_intron_4	Group_IA(5')	orf317_LAGLIDADG
Metschnikowia.santaceciliae.MT433110	cob	Metschnikowia.santaceciliae.MT433110_cob_intron_5	Group_IB	orf361_LAGLIDADG
Metschnikowia.santaceciliae.MT433110	cox1	Metschnikowia.santaceciliae.MT433110_cox1_intron_1	Group_II	orf812_unknown
Metschnikowia.santaceciliae.MT433110	cox1	Metschnikowia.santaceciliae.MT433110_cox1_intron_10	Unknown	None
Metschnikowia.santaceciliae.MT433110	cox1	Metschnikowia.santaceciliae.MT433110_cox1_intron_11	Group_IB	None
Metschnikowia.santaceciliae.MT433110	cox1	Metschnikowia.santaceciliae.MT433110_cox1_intron_12	Group_I(derived)	orf322_LAGLIDADG
Metschnikowia.santaceciliae.MT433110	cox1	Metschnikowia.santaceciliae.MT433110_cox1_intron_13	Group_IB	None
Metschnikowia.santaceciliae.MT433110	cox1	Metschnikowia.santaceciliae.MT433110_cox1_intron_14	Group_IA	None
Metschnikowia.santaceciliae.MT433110	cox1	Metschnikowia.santaceciliae.MT433110_cox1_intron_2	Group_II	orf818_unknown
Metschnikowia.santaceciliae.MT433110	cox1	Metschnikowia.santaceciliae.MT433110_cox1_intron_3	Group_II	orf941_HNH
Metschnikowia.santaceciliae.MT433110	cox1	Metschnikowia.santaceciliae.MT433110_cox1_intron_4	Unknown	orf473_LAGLIDADG
Metschnikowia.santaceciliae.MT433110	cox1	Metschnikowia.santaceciliae.MT433110_cox1_intron_5	Group_ID	None
Metschnikowia.santaceciliae.MT433110	cox1	Metschnikowia.santaceciliae.MT433110_cox1_intron_6	Group_IB	None
Metschnikowia.santaceciliae.MT433110	cox1	Metschnikowia.santaceciliae.MT433110_cox1_intron_7	Group_IB	orf386_LAGLIDADG
Metschnikowia.santaceciliae.MT433110	cox1	Metschnikowia.santaceciliae.MT433110_cox1_intron_8	Group_IB	None
Metschnikowia.santaceciliae.MT433110	cox1	Metschnikowia.santaceciliae.MT433110_cox1_intron_9	Group_II	orf291_unknown
Metschnikowia.santaceciliae.MT433110	nad1	Metschnikowia.santaceciliae.MT433110_nad1_intron_1	Group_IB(3')	orf578_GIY
Metschnikowia.santaceciliae.MT433110	nad5	Metschnikowia.santaceciliae.MT433110_nad5_intron_1	Group_IB	orf344_unknown
Metschnikowia.santaceciliae.MT433110	nad5	Metschnikowia.santaceciliae.MT433110_nad5_intron_2	Group_IB(3')	orf438_LAGLIDADG
Metschnikowia.shivogae.MT433108	atp6	Metschnikowia.shivogae.MT433108_atp6_intron_1	Unknown	None
Metschnikowia.shivogae.MT433108	cob	Metschnikowia.shivogae.MT433108_cob_intron_1	Group_ID	orf298_unknown
Metschnikowia.shivogae.MT433108	cob	Metschnikowia.shivogae.MT433108_cob_intron_2	Group_IA(5')	orf341_LAGLIDADG
Metschnikowia.shivogae.MT433108	cob	Metschnikowia.shivogae.MT433108_cob_intron_3	Group_IB	None
Metschnikowia.shivogae.MT433108	cob	Metschnikowia.shivogae.MT433108_cob_intron_4	Group_II	orf805_unknown
Metschnikowia.shivogae.MT433108	cob	Metschnikowia.shivogae.MT433108_cob_intron_5	Group_IB	orf480_LAGLIDADG
Metschnikowia.shivogae.MT433108	cob	Metschnikowia.shivogae.MT433108_cob_intron_6	Group_I(derived)	orf555_unknown
Metschnikowia.shivogae.MT433108	cox1	Metschnikowia.shivogae.MT433108_cox1_intron_1	Group_II	orf823_unknown
Metschnikowia.shivogae.MT433108	cox1	Metschnikowia.shivogae.MT433108_cox1_intron_2	Group_ID	None
Metschnikowia.shivogae.MT433108	cox1	Metschnikowia.shivogae.MT433108_cox1_intron_3	Group_IB	orf282_LAGLIDADG
Metschnikowia.shivogae.MT433108	cox1	Metschnikowia.shivogae.MT433108_cox1_intron_4	Group_II	orf1108_unknown
Metschnikowia.shivogae.MT433108	cox1	Metschnikowia.shivogae.MT433108_cox1_intron_5	Group_IB	orf388_LAGLIDADG
Metschnikowia.shivogae.MT433108	cox1	Metschnikowia.shivogae.MT433108_cox1_intron_6	Unknown	None
Metschnikowia.shivogae.MT433108	cox1	Metschnikowia.shivogae.MT433108_cox1_intron_7	Group_I(derived)	orf428_LAGLIDADG
Metschnikowia.shivogae.MT433108	cox1	Metschnikowia.shivogae.MT433108_cox1_intron_8	Group_IB	None
Metschnikowia.shivogae.MT433108	nad5	Metschnikowia.shivogae.MT433108_nad5_intron_1	Unknown	None
Metschnikowia.similis.MT447076	atp6	Metschnikowia.similis.MT447076_atp6_intron_1	Unknown	None
Metschnikowia.similis.MT447076	cob	Metschnikowia.similis.MT447076_cob_intron_1	Group_IA	None
Metschnikowia.similis.MT447076	cob	Metschnikowia.similis.MT447076_cob_intron_2	Group_IB	None
Metschnikowia.similis.MT447076	cob	Metschnikowia.similis.MT447076_cob_intron_3	Group_II	None
Metschnikowia.similis.MT447076	cob	Metschnikowia.similis.MT447076_cob_intron_4	Group_IB	None
Metschnikowia.similis.MT447076	cob	Metschnikowia.similis.MT447076_cob_intron_5	Group_I(derived)	None
Metschnikowia.similis.MT447076	nad1	Metschnikowia.similis.MT447076_nad1_intron_1	Group_I(derived)	orf415_GIY,orf141_unknown
Metschnikowia.similis.MT447076	nad5	Metschnikowia.similis.MT447076_nad5_intron_1	Group_IB	orf336_unknown
Meyerozyma.guilliermondii.KC993176	cob	Meyerozyma.guilliermondii.KC993176_cob_intron_1	Group_ID	orf260_LAGLIDADG
Meyerozyma.guilliermondii.KC993176	cob	Meyerozyma.guilliermondii.KC993176_cob_intron_2	Group_IA	None
Meyerozyma.guilliermondii.KC993176	cox1	Meyerozyma.guilliermondii.KC993176_cox1_intron_1	Group_IB	orf358_LAGLIDADG
Meyerozyma.guilliermondii.KC993176	cox1	Meyerozyma.guilliermondii.KC993176_cox1_intron_2	Group_IB(3')	orf398_LAGLIDADG
Meyerozyma.guilliermondii.KC993176	cox1	Meyerozyma.guilliermondii.KC993176_cox1_intron_3	Group_IB	orf374_LAGLIDADG
Meyerozyma.guilliermondii.KC993176	cox1	Meyerozyma.guilliermondii.KC993176_cox1_intron_4	Group_IB	orf345_LAGLIDADG
Meyerozyma.guilliermondii.KC993176	cox1	Meyerozyma.guilliermondii.KC993176_cox1_intron_5	Group_IB	orf438_LAGLIDADG
Meyerozyma.guilliermondii.KC993176	cox1	Meyerozyma.guilliermondii.KC993176_cox1_intron_6	Group_IB	None
Meyerozyma.guilliermondii.KC993176	nad5	Meyerozyma.guilliermondii.KC993176_nad5_intron_1	Group_IB	None
Meyerozyma__caribbica__35662	cob	Meyerozyma__caribbica__35662_cob_intron_1	Group_ID	orf325_GIY
Meyerozyma__caribbica__35662	cob	Meyerozyma__caribbica__35662_cob_intron_2	Group_IA	None
Meyerozyma__caribbica__35662	nad5	Meyerozyma__caribbica__35662_nad5_intron_1	Group_IB	orf346_unknown
Meyerozyma__caribbica__35662	nad5	Meyerozyma__caribbica__35662_nad5_intron_2	Group_IB	orf421_LAGLIDADG
Middelhovenomyces__tepae__35665	cob	Middelhovenomyces__tepae__35665_cob_intron_1	Group_IA	None
Middelhovenomyces__tepae__35665	cob	Middelhovenomyces__tepae__35665_cob_intron_2	Group_IB	None
Middelhovenomyces__tepae__35665	cox1	Middelhovenomyces__tepae__35665_cox1_intron_1	Group_IB	None
Middelhovenomyces__tepae__35665	cox1	Middelhovenomyces__tepae__35665_cox1_intron_2	Group_IB	orf638_LAGLIDADG
Middelhovenomyces__tepae__35665	cox1	Middelhovenomyces__tepae__35665_cox1_intron_3	Group_IB	orf326_LAGLIDADG
Middelhovenomyces__tepae__35665	cox1	Middelhovenomyces__tepae__35665_cox1_intron_4	Group_II	orf314_LAGLIDADG
Middelhovenomyces__tepae__35665	cox1	Middelhovenomyces__tepae__35665_cox1_intron_5	Group_IB	None
Middelhovenomyces__tepae__35665	cox1	Middelhovenomyces__tepae__35665_cox1_intron_6	Group_IB	None
Middelhovenomyces__tepae__35665	cox3	Middelhovenomyces__tepae__35665_cox3_intron_1	Group_IB	None
Middelhovenomyces__tepae__35665	nad1	Middelhovenomyces__tepae__35665_nad1_intron_1	Group_IB	orf511_unknown
Middelhovenomyces__tepae__35665	nad4	Middelhovenomyces__tepae__35665_nad4_intron_1	Group_IB	None
Millerozyma.farinosa.FN870377	cob	Millerozyma.farinosa.FN870377_cob_intron_1	Group_ID	orf421_GIY
Millerozyma.farinosa.FN870377	cob	Millerozyma.farinosa.FN870377_cob_intron_2	Group_ID	orf279_unknown
Millerozyma.farinosa.FN870377	cob	Millerozyma.farinosa.FN870377_cob_intron_3	Group_IA	None
Millerozyma.farinosa.FN870377	cox1	Millerozyma.farinosa.FN870377_cox1_intron_1	Group_IB	orf401_LAGLIDADG
Millerozyma.farinosa.FN870377	cox1	Millerozyma.farinosa.FN870377_cox1_intron_2	Group_IB	orf440_GIY,orf169_unknown
Millerozyma__acaciae__34634	cox1	Millerozyma__acaciae__34634_cox1_intron_1	Group_II	orf798_unknown
Millerozyma__acaciae__34634	cox1	Millerozyma__acaciae__34634_cox1_intron_2	Group_IA	orf390_LAGLIDADG
Millerozyma__acaciae__34634	cox1	Millerozyma__acaciae__34634_cox1_intron_3	Group_IB(3')	orf366_LAGLIDADG
Millerozyma__acaciae__34634	cox1	Millerozyma__acaciae__34634_cox1_intron_4	Group_IB	orf373_LAGLIDADG
Millerozyma__acaciae__34634	cox1	Millerozyma__acaciae__34634_cox1_intron_5	Group_II	orf821_unknown
Millerozyma__acaciae__34634	cox1	Millerozyma__acaciae__34634_cox1_intron_6	Group_IB	orf143_unknown,orf256_GIY
Millerozyma__acaciae__34634	cox1	Millerozyma__acaciae__34634_cox1_intron_7	Group_IB	orf530_LAGLIDADG
Millerozyma__acaciae__34634	nad5	Millerozyma__acaciae__34634_nad5_intron_1	Group_IB(3')	orf358_LAGLIDADG
Millerozyma__acaciae__34634	nad5	Millerozyma__acaciae__34634_nad5_intron_2	Group_IB	orf449_LAGLIDADG
Millerozyma__acaciae__34634	nad5	Millerozyma__acaciae__34634_nad5_intron_3	Group_II	orf765_unknown
Nadsonia__fulvescens__34635	cob	Nadsonia__fulvescens__34635_cob_intron_1	Group_ID	orf344_GIY
Nadsonia__fulvescens__34635	cox1	Nadsonia__fulvescens__34635_cox1_intron_1	Group_IB	orf396_LAGLIDADG
Nadsonia__fulvescens__34635	cox1	Nadsonia__fulvescens__34635_cox1_intron_2	Group_ID	orf324_LAGLIDADG
Nadsonia__fulvescens__34635	cox1	Nadsonia__fulvescens__34635_cox1_intron_3	Group_IB	orf363_LAGLIDADG
Nakaseomyces.delphensis.FM995164	cox1	Nakaseomyces.delphensis.FM995164_cox1_intron_1	Group_IB	orf379_LAGLIDADG
Nakaseomyces.delphensis.FM995164	cox1	Nakaseomyces.delphensis.FM995164_cox1_intron_2	Group_IB	None
Nakaseomyces.delphensis.FM995164	cox1	Nakaseomyces.delphensis.FM995164_cox1_intron_3	Group_ID	orf324_LAGLIDADG
Nakaseomyces.delphensis.FM995164	cox1	Nakaseomyces.delphensis.FM995164_cox1_intron_4	Group_IB	orf273_LAGLIDADG
Nakaseomyces__bracarensis	cox1	Nakaseomyces__bracarensis_cox1_intron_1	Group_IB	orf341_unknown
Nakaseomyces__bracarensis	cox1	Nakaseomyces__bracarensis_cox1_intron_2	Group_IB	orf332_unknown
Nakaseomyces__bracarensis	cox1	Nakaseomyces__bracarensis_cox1_intron_3	Group_ID	orf339_unknown
Nakaseomyces__bracarensis	cox1	Nakaseomyces__bracarensis_cox1_intron_4	Group_IB	orf282_unknown
Nakazawaea__holstii__34918	cox1	Nakazawaea__holstii__34918_cox1_intron_1	Group_IB	orf376_LAGLIDADG
Naumovozyma.castellii.AF437291	cox1	Naumovozyma.castellii.AF437291_cox1_intron_1	Group_IB	None
Naumovozyma.castellii.AF437291	cox1	Naumovozyma.castellii.AF437291_cox1_intron_2	Group_IB	orf358_LAGLIDADG
Naumovozyma.dairenensis.KU920679	cob	Naumovozyma.dairenensis.KU920679_cob_intron_1	Group_IB(3')	orf341_LAGLIDADG
Naumovozyma.dairenensis.KU920679	cob	Naumovozyma.dairenensis.KU920679_cob_intron_2	Group_IB	None
Naumovozyma.dairenensis.KU920679	cox1	Naumovozyma.dairenensis.KU920679_cox1_intron_1	Group_II	orf779_unknown
Naumovozyma.dairenensis.KU920679	cox1	Naumovozyma.dairenensis.KU920679_cox1_intron_2	Group_IB	None
Naumovozyma.dairenensis.KU920679	cox1	Naumovozyma.dairenensis.KU920679_cox1_intron_3	Group_I(derived)	orf290_LAGLIDADG
Ogataea.angusta.HQ616673	cox1	Ogataea.angusta.HQ616673_cox1_intron_1	Group_IB(3')	orf339_LAGLIDADG
Ogataea.angusta.HQ616673	cox1	Ogataea.angusta.HQ616673_cox1_intron_2	Group_IB	orf372_LAGLIDADG
Ogataea.philodendri.KC993191	cob	Ogataea.philodendri.KC993191_cob_intron_1	Group_I(derived)	None
Ogataea.philodendri.KC993191	cox1	Ogataea.philodendri.KC993191_cox1_intron_1	Group_II	orf302_unknown
Ogataea.thermophila.KC993173	cob	Ogataea.thermophila.KC993173_cob_intron_1	Group_ID	orf359_GIY
Ogataea.thermophila.KC993173	cob	Ogataea.thermophila.KC993173_cob_intron_2	Group_IA	orf303_LAGLIDADG
Ogataea.thermophila.KC993173	cox1	Ogataea.thermophila.KC993173_cox1_intron_1	Group_II	orf804_unknown
Ogataea.thermophila.KC993173	cox1	Ogataea.thermophila.KC993173_cox1_intron_2	Group_IB(3')	orf373_LAGLIDADG
Ogataea.thermophila.KC993173	cox1	Ogataea.thermophila.KC993173_cox1_intron_3	Group_I(derived)	orf435_LAGLIDADG
Ogataea.thermophila.KC993173	cox1	Ogataea.thermophila.KC993173_cox1_intron_4	Group_ID	orf340_LAGLIDADG
Ogataea.thermophila.KC993173	cox1	Ogataea.thermophila.KC993173_cox1_intron_5	Group_IB	orf378_LAGLIDADG
Ogataea__glucozyma__34897	cob	Ogataea__glucozyma__34897_cob_intron_1	Group_IB	None
Ogataea__glucozyma__34897	cob	Ogataea__glucozyma__34897_cob_intron_2	Group_ID	orf378_GIY
Ogataea__glucozyma__34897	cob	Ogataea__glucozyma__34897_cob_intron_3	Group_ID	orf233_LAGLIDADG
Ogataea__glucozyma__34897	cob	Ogataea__glucozyma__34897_cob_intron_4	Group_IB	orf389_LAGLIDADG
Ogataea__glucozyma__34897	cob	Ogataea__glucozyma__34897_cob_intron_5	Group_IA	orf474_LAGLIDADG
Ogataea__glucozyma__34897	cox1	Ogataea__glucozyma__34897_cox1_intron_1	Group_IB	orf415_LAGLIDADG
Ogataea__glucozyma__34897	cox1	Ogataea__glucozyma__34897_cox1_intron_2	Group_ID	orf344_unknown
Ogataea__glucozyma__34897	cox1	Ogataea__glucozyma__34897_cox1_intron_3	Group_IB	orf353_LAGLIDADG
Ogataea__glucozyma__34897	cox1	Ogataea__glucozyma__34897_cox1_intron_4	Group_IB	orf392_LAGLIDADG
Ogataea__glucozyma__34897	cox1	Ogataea__glucozyma__34897_cox1_intron_5	Group_IB	orf301_LAGLIDADG
Ogataea__glucozyma__34897	cox1	Ogataea__glucozyma__34897_cox1_intron_6	Group_I(derived)	orf286_LAGLIDADG
Ogataea__glucozyma__34897	cox1	Ogataea__glucozyma__34897_cox1_intron_7	Group_IB	None
Ogataea__glucozyma__34897	nad4	Ogataea__glucozyma__34897_nad4_intron_1	Group_IB	orf385_LAGLIDADG
Ogataea__glucozyma__34897	nad5	Ogataea__glucozyma__34897_nad5_intron_1	Group_IB	orf330_LAGLIDADG
Ogataea__henricii__26124	cob	Ogataea__henricii__26124_cob_intron_1	Group_IB	None
Ogataea__henricii__26124	cob	Ogataea__henricii__26124_cob_intron_2	Group_ID	orf376_GIY
Ogataea__henricii__26124	cob	Ogataea__henricii__26124_cob_intron_3	Group_ID	orf244_unknown
Ogataea__henricii__26124	cob	Ogataea__henricii__26124_cob_intron_4	Group_IB,I(derived)	orf339_LAGLIDADG
Ogataea__henricii__26124	cox1	Ogataea__henricii__26124_cox1_intron_1	Group_IB	orf382_LAGLIDADG
Ogataea__henricii__26124	cox1	Ogataea__henricii__26124_cox1_intron_2	Group_IB	orf439_LAGLIDADG
Ogataea__henricii__26124	cox1	Ogataea__henricii__26124_cox1_intron_3	Group_IB	orf430_LAGLIDADG
Ogataea__henricii__26124	cox1	Ogataea__henricii__26124_cox1_intron_4	Group_ID	orf550_unknown
Ogataea__henricii__26124	cox1	Ogataea__henricii__26124_cox1_intron_5	Group_IB	orf354_LAGLIDADG
Ogataea__henricii__26124	cox1	Ogataea__henricii__26124_cox1_intron_6	Group_IB	orf390_LAGLIDADG
Ogataea__henricii__26124	cox1	Ogataea__henricii__26124_cox1_intron_7	Group_IB	orf291_LAGLIDADG
Ogataea__henricii__26124	cox1	Ogataea__henricii__26124_cox1_intron_8	Group_IB	orf402_LAGLIDADG
Ogataea__henricii__26124	cox1	Ogataea__henricii__26124_cox1_intron_9	Group_IB	None
Ogataea__henricii__26124	nad4	Ogataea__henricii__26124_nad4_intron_1	Group_IB	None
Ogataea__henricii__26124	nad5	Ogataea__henricii__26124_nad5_intron_1	Group_IB	orf316_LAGLIDADG
Ogataea__kodamae__34899	cob	Ogataea__kodamae__34899_cob_intron_1	Group_II	orf789_unknown
Ogataea__kodamae__34899	cob	Ogataea__kodamae__34899_cob_intron_2	Unknown	orf254_LAGLIDADG
Ogataea__kodamae__34899	cob	Ogataea__kodamae__34899_cob_intron_3	Group_IB	orf350_LAGLIDADG
Ogataea__kodamae__34899	cob	Ogataea__kodamae__34899_cob_intron_4	Group_IA	None
Ogataea__kodamae__34899	cox1	Ogataea__kodamae__34899_cox1_intron_1	Group_IB	orf313_LAGLIDADG
Ogataea__kodamae__34899	cox1	Ogataea__kodamae__34899_cox1_intron_2	Group_IB(3')	orf427_unknown
Ogataea__kodamae__34899	cox1	Ogataea__kodamae__34899_cox1_intron_3	Group_ID	None
Ogataea__kodamae__34899	cox1	Ogataea__kodamae__34899_cox1_intron_4	Group_IB(3')	None
Ogataea__kodamae__34899	cox1	Ogataea__kodamae__34899_cox1_intron_5	Group_IB	None
Ogataea__methanolica__34900	cob	Ogataea__methanolica__34900_cob_intron_1	Group_IA	orf292_LAGLIDADG
Ogataea__methanolica__34900	cob	Ogataea__methanolica__34900_cob_intron_2	Group_IB	orf384_LAGLIDADG
Ogataea__methanolica__34900	cox1	Ogataea__methanolica__34900_cox1_intron_1	Group_IB	orf363_LAGLIDADG
Ogataea__methanolica__34900	cox1	Ogataea__methanolica__34900_cox1_intron_2	Unknown	orf411_LAGLIDADG
Ogataea__methanolica__34900	cox1	Ogataea__methanolica__34900_cox1_intron_3	Group_IB(3')	orf365_unknown
Ogataea__methylivora__34901	cob	Ogataea__methylivora__34901_cob_intron_1	Group_IA	orf298_LAGLIDADG
Ogataea__methylivora__34901	cox1	Ogataea__methylivora__34901_cox1_intron_1	Group_IB	orf367_LAGLIDADG
Ogataea__methylivora__34901	nad5	Ogataea__methylivora__34901_nad5_intron_1	Group_IB	orf328_LAGLIDADG
Ogataea__methylivora__34901	nad5	Ogataea__methylivora__34901_nad5_intron_2	Group_IB	orf838_LAGLIDADG
Ogataea__minuta__34902	cob	Ogataea__minuta__34902_cob_intron_1	Group_IB	orf347_LAGLIDADG
Ogataea__minuta__34902	cox1	Ogataea__minuta__34902_cox1_intron_1	Group_II	orf805_unknown
Ogataea__minuta__34902	cox1	Ogataea__minuta__34902_cox1_intron_2	Group_IB	orf338_LAGLIDADG
Ogataea__minuta__34902	cox1	Ogataea__minuta__34902_cox1_intron_3	Group_IB(3')	orf374_LAGLIDADG
Ogataea__minuta__34902	cox1	Ogataea__minuta__34902_cox1_intron_4	Group_IB	orf342_LAGLIDADG
Ogataea__minuta__34902	cox1	Ogataea__minuta__34902_cox1_intron_5	Group_I(derived)	orf272_LAGLIDADG
Ogataea__minuta__34902	cox1	Ogataea__minuta__34902_cox1_intron_6	Group_IB	orf410_LAGLIDADG
Ogataea__naganishii__34903	cob	Ogataea__naganishii__34903_cob_intron_1	Group_ID	orf353_GIY
Ogataea__naganishii__34903	cob	Ogataea__naganishii__34903_cob_intron_2	Group_ID	orf238_unknown
Ogataea__naganishii__34903	cob	Ogataea__naganishii__34903_cob_intron_3	Group_IA	None
Ogataea__naganishii__34903	cox1	Ogataea__naganishii__34903_cox1_intron_1	Group_IB,IB	orf353_LAGLIDADG,orf323_LAGLIDADG
Ogataea__naganishii__34903	cox1	Ogataea__naganishii__34903_cox1_intron_2	Group_IB	orf343_LAGLIDADG
Ogataea__naganishii__34903	cox1	Ogataea__naganishii__34903_cox1_intron_3	Group_IB	orf285_LAGLIDADG
Ogataea__naganishii__34903	cox1	Ogataea__naganishii__34903_cox1_intron_4	Group_I(derived)	orf274_LAGLIDADG
Ogataea__naganishii__34903	nad5	Ogataea__naganishii__34903_nad5_intron_1	Group_IB	orf283_LAGLIDADG
Ogataea__nitratoaversa__34636	cox1	Ogataea__nitratoaversa__34636_cox1_intron_1	Group_IB	None
Ogataea__nitratoaversa__34636	cox1	Ogataea__nitratoaversa__34636_cox1_intron_2	Group_ID,IB	orf398_unknown
Ogataea__nitratoaversa__34636	cox1	Ogataea__nitratoaversa__34636_cox1_intron_3	Group_IB	orf383_unknown
Ogataea__nitratoaversa__34636	cox1	Ogataea__nitratoaversa__34636_cox1_intron_4	Group_IB	orf433_unknown
Ogataea__nitratoaversa__34636	cox1	Ogataea__nitratoaversa__34636_cox1_intron_5	Group_IB(3')	orf263_unknown
Ogataea__nonfermentans__34904	cob	Ogataea__nonfermentans__34904_cob_intron_1	Group_IB	orf348_LAGLIDADG
Ogataea__nonfermentans__34904	cox1	Ogataea__nonfermentans__34904_cox1_intron_1	Group_IB	orf338_LAGLIDADG
Ogataea__nonfermentans__34904	cox1	Ogataea__nonfermentans__34904_cox1_intron_2	Unknown	orf373_LAGLIDADG
Ogataea__nonfermentans__34904	cox1	Ogataea__nonfermentans__34904_cox1_intron_3	Group_IB	None
Ogataea__nonfermentans__34904	cox1	Ogataea__nonfermentans__34904_cox1_intron_4	Group_IB	None
Ogataea__nonfermentans__34904	cox1	Ogataea__nonfermentans__34904_cox1_intron_5	Group_II(derived)	orf174_unknown
Ogataea__nonfermentans__34904	cox1	Ogataea__nonfermentans__34904_cox1_intron_6	Group_IB	orf340_unknown
Ogataea__nonfermentans__34904	cox1	Ogataea__nonfermentans__34904_cox1_intron_7	Group_I(derived),IB	orf266_LAGLIDADG,orf404_LAGLIDADG
Ogataea__parapolymorpha__26177	cob	Ogataea__parapolymorpha__26177_cob_intron_1	Group_IA	orf306_LAGLIDADG
Ogataea__parapolymorpha__26177	cox1	Ogataea__parapolymorpha__26177_cox1_intron_1	Group_IB(3')	orf341_LAGLIDADG
Ogataea__parapolymorpha__26177	cox1	Ogataea__parapolymorpha__26177_cox1_intron_2	Group_IB	orf370_LAGLIDADG
Ogataea__pilisensis__34892	cob	Ogataea__pilisensis__34892_cob_intron_1	Group_IB	None
Ogataea__pilisensis__34892	cob	Ogataea__pilisensis__34892_cob_intron_2	Unknown	orf594_GIY
Ogataea__pilisensis__34892	cox1	Ogataea__pilisensis__34892_cox1_intron_1	Group_IB	None
Ogataea__pilisensis__34892	cox1	Ogataea__pilisensis__34892_cox1_intron_2	Group_II	orf1288_unknown
Ogataea__pilisensis__34892	cox1	Ogataea__pilisensis__34892_cox1_intron_3	Group_II	orf288_unknown
Ogataea__pilisensis__34892	cox1	Ogataea__pilisensis__34892_cox1_intron_4	Group_IB	None
Ogataea__pini__34891	cob	Ogataea__pini__34891_cob_intron_1	Group_IB	None
Ogataea__pini__34891	cob	Ogataea__pini__34891_cob_intron_2	Group_ID	orf382_GIY
Ogataea__pini__34891	cob	Ogataea__pini__34891_cob_intron_3	Group_ID	orf249_unknown
Ogataea__pini__34891	cob	Ogataea__pini__34891_cob_intron_4	Group_I(derived),IB	orf363_LAGLIDADG
Ogataea__pini__34891	cob	Ogataea__pini__34891_cob_intron_5	Group_IB	orf428_LAGLIDADG
Ogataea__pini__34891	cob	Ogataea__pini__34891_cob_intron_6	Group_IA(5')	None
Ogataea__pini__34891	nad4	Ogataea__pini__34891_nad4_intron_1	Group_IB	orf477_LAGLIDADG
Ogataea__pini__34891	nad5	Ogataea__pini__34891_nad5_intron_1	Group_IB	orf360_LAGLIDADG
Ogataea__pini__34891	nad5	Ogataea__pini__34891_nad5_intron_2	Group_IB(3')	orf849_LAGLIDADG
Ogataea__pini__34891	nad5	Ogataea__pini__34891_nad5_intron_3	Group_II	orf764_unknown
Ogataea__polymorpha__41802	atp6	Ogataea__polymorpha__41802_atp6_intron_1	Group_IC2	orf367_GIY
Ogataea__polymorpha__41802	cob	Ogataea__polymorpha__41802_cob_intron_1	Group_II	orf794_unknown
Ogataea__polymorpha__41802	cob	Ogataea__polymorpha__41802_cob_intron_2	Group_II	orf797_unknown
Ogataea__polymorpha__41802	cob	Ogataea__polymorpha__41802_cob_intron_3	Group_IB	orf367_LAGLIDADG
Ogataea__polymorpha__41802	cox1	Ogataea__polymorpha__41802_cox1_intron_1	Group_II	orf804_unknown
Ogataea__polymorpha__41802	cox1	Ogataea__polymorpha__41802_cox1_intron_2	Group_IB(3')	orf374_LAGLIDADG
Ogataea__polymorpha__41802	cox1	Ogataea__polymorpha__41802_cox1_intron_3	Group_I(derived)	orf432_LAGLIDADG
Ogataea__polymorpha__41802	cox1	Ogataea__polymorpha__41802_cox1_intron_4	Unknown	orf307_LAGLIDADG
Ogataea__polymorpha__41802	cox1	Ogataea__polymorpha__41802_cox1_intron_5	Group_IB	orf347_LAGLIDADG
Ogataea__polymorpha__41802	cox1	Ogataea__polymorpha__41802_cox1_intron_6	Group_I(derived)	orf308_LAGLIDADG
Ogataea__populiabae__34637	cox1	Ogataea__populiabae__34637_cox1_intron_1	Group_IB	orf336_LAGLIDADG
Ogataea__populiabae__34637	cox1	Ogataea__populiabae__34637_cox1_intron_2	Group_IB(3')	orf396_LAGLIDADG
Ogataea__populiabae__34637	cox1	Ogataea__populiabae__34637_cox1_intron_3	Group_IB	orf317_LAGLIDADG
Ogataea__populiabae__34637	cox1	Ogataea__populiabae__34637_cox1_intron_4	Group_IB	orf371_LAGLIDADG
Ogataea__populiabae__34637	cox1	Ogataea__populiabae__34637_cox1_intron_5	Group_IB	orf313_LAGLIDADG
Ogataea__populiabae__34637	cox1	Ogataea__populiabae__34637_cox1_intron_6	Group_I(derived)	orf287_LAGLIDADG
Ogataea__populiabae__34637	cox1	Ogataea__populiabae__34637_cox1_intron_7	Group_IB	orf419_LAGLIDADG
Ogataea__populiabae__34637	nad5	Ogataea__populiabae__34637_nad5_intron_1	Group_IB	orf323_LAGLIDADG
Ogataea__ramenticola__34890	cob	Ogataea__ramenticola__34890_cob_intron_1	Group_ID	orf355_GIY
Ogataea__ramenticola__34890	cob	Ogataea__ramenticola__34890_cob_intron_2	Group_ID	orf239_LAGLIDADG
Ogataea__ramenticola__34890	cob	Ogataea__ramenticola__34890_cob_intron_3	Group_I(derived),IB	orf310_LAGLIDADG,orf298_LAGLIDADG
Ogataea__trehaloabstinens__34887	cob	Ogataea__trehaloabstinens__34887_cob_intron_1	Group_ID	orf242_unknown
Ogataea__trehaloabstinens__34887	cob	Ogataea__trehaloabstinens__34887_cob_intron_2	Group_IA	orf284_LAGLIDADG
Ogataea__trehaloabstinens__34887	cob	Ogataea__trehaloabstinens__34887_cob_intron_3	Group_IB	orf378_LAGLIDADG
Ogataea__trehaloabstinens__34887	cox1	Ogataea__trehaloabstinens__34887_cox1_intron_1	Group_IB(3')	orf397_LAGLIDADG
Ogataea__trehaloabstinens__34887	cox1	Ogataea__trehaloabstinens__34887_cox1_intron_2	Group_IB	orf320_LAGLIDADG
Ogataea__trehaloabstinens__34887	cox1	Ogataea__trehaloabstinens__34887_cox1_intron_3	Group_IB	orf353_LAGLIDADG
Ogataea__trehaloabstinens__34887	nad5	Ogataea__trehaloabstinens__34887_nad5_intron_1	Group_IB(3')	orf359_LAGLIDADG
Ogataea__trehalophila__34886	cob	Ogataea__trehalophila__34886_cob_intron_1	Group_ID	orf399_GIY
Ogataea__trehalophila__34886	cob	Ogataea__trehalophila__34886_cob_intron_2	Group_IB	orf401_LAGLIDADG
Ogataea__trehalophila__34886	cob	Ogataea__trehalophila__34886_cob_intron_3	Group_IB	orf399_LAGLIDADG
Ogataea__trehalophila__34886	cox1	Ogataea__trehalophila__34886_cox1_intron_1	Group_IB	orf350_GIY
Ogataea__trehalophila__34886	cox1	Ogataea__trehalophila__34886_cox1_intron_2	Group_IB	orf421_LAGLIDADG
Ogataea__trehalophila__34886	cox1	Ogataea__trehalophila__34886_cox1_intron_3	Group_IB	orf353_LAGLIDADG,orf246_unknown
Ogataea__trehalophila__34886	cox1	Ogataea__trehalophila__34886_cox1_intron_4	Group_IB	orf360_LAGLIDADG
Ogataea__trehalophila__34886	cox1	Ogataea__trehalophila__34886_cox1_intron_5	Group_IB	orf292_LAGLIDADG
Ogataea__trehalophila__34886	cox1	Ogataea__trehalophila__34886_cox1_intron_6	Group_IB	orf412_LAGLIDADG
Ogataea__trehalophila__34886	nad5	Ogataea__trehalophila__34886_nad5_intron_1	Group_IB	orf361_LAGLIDADG
Ogataea__trehalophila__34886	nad5	Ogataea__trehalophila__34886_nad5_intron_2	Group_IB	orf363_LAGLIDADG
Ogataea__zsoltii__34885	cox1	Ogataea__zsoltii__34885_cox1_intron_1	Group_IB	orf335_GIY
Ogataea__zsoltii__34885	cox1	Ogataea__zsoltii__34885_cox1_intron_10	Group_IB	orf103_GIY
Ogataea__zsoltii__34885	cox1	Ogataea__zsoltii__34885_cox1_intron_2	Group_IA(5')	orf325_LAGLIDADG
Ogataea__zsoltii__34885	cox1	Ogataea__zsoltii__34885_cox1_intron_3	Group_IB	orf392_LAGLIDADG
Ogataea__zsoltii__34885	cox1	Ogataea__zsoltii__34885_cox1_intron_4	Group_ID	orf371_LAGLIDADG
Ogataea__zsoltii__34885	cox1	Ogataea__zsoltii__34885_cox1_intron_5	Group_IB	orf165_unknown,orf334_LAGLIDADG
Ogataea__zsoltii__34885	cox1	Ogataea__zsoltii__34885_cox1_intron_6	Group_IB	orf372_LAGLIDADG
Ogataea__zsoltii__34885	cox1	Ogataea__zsoltii__34885_cox1_intron_7	Group_IB	orf292_LAGLIDADG
Ogataea__zsoltii__34885	cox1	Ogataea__zsoltii__34885_cox1_intron_8	Group_IB	orf449_GIY
Ogataea__zsoltii__34885	cox1	Ogataea__zsoltii__34885_cox1_intron_9	Group_I(derived)	orf292_LAGLIDADG
Ogataea__zsoltii__34885	nad4	Ogataea__zsoltii__34885_nad4_intron_1	Group_IB	orf363_LAGLIDADG
Ogataea__zsoltii__34885	nad5	Ogataea__zsoltii__34885_nad5_intron_1	Group_IB	orf349_LAGLIDADG
Ogataea__zsoltii__34885	nad5	Ogataea__zsoltii__34885_nad5_intron_2	Group_IB	orf408_LAGLIDADG
Pachysolen__tannophilus	cox1	Pachysolen__tannophilus_cox1_intron_1	Group_II(derived)	None
Pachysolen__tannophilus	cox1	Pachysolen__tannophilus_cox1_intron_2	Group_IB	orf322_unknown
Peterozyma__toletana__34884	atp6	Peterozyma__toletana__34884_atp6_intron_1	Group_IC2	None
Peterozyma__toletana__34884	cob	Peterozyma__toletana__34884_cob_intron_1	Group_I(derived)	None
Peterozyma__toletana__34884	cob	Peterozyma__toletana__34884_cob_intron_2	Unknown	None
Peterozyma__toletana__34884	cox1	Peterozyma__toletana__34884_cox1_intron_1	Group_IB	None
Peterozyma__toletana__34884	cox1	Peterozyma__toletana__34884_cox1_intron_2	Group_II	None
Peterozyma__toletana__34884	cox1	Peterozyma__toletana__34884_cox1_intron_3	Group_ID	None
Peterozyma__toletana__34884	cox1	Peterozyma__toletana__34884_cox1_intron_4	Group_IB	None
Peterozyma__toletana__34884	cox1	Peterozyma__toletana__34884_cox1_intron_5	Group_IB(5')	orf368_LAGLIDADG
Peterozyma__toletana__34884	cox1	Peterozyma__toletana__34884_cox1_intron_6	Unknown	orf353_LAGLIDADG
Peterozyma__toletana__34884	cox1	Peterozyma__toletana__34884_cox1_intron_7	Group_I(derived)	None
Peterozyma__toletana__34884	cox1	Peterozyma__toletana__34884_cox1_intron_8	Group_IB	None
Peterozyma__toletana__34884	cox1	Peterozyma__toletana__34884_cox1_intron_9	Unknown	None
Peterozyma__toletana__34884	nad5	Peterozyma__toletana__34884_nad5_intron_1	Group_I(derived)	orf321_unknown
Peterozyma__xylosa__34883	atp6	Peterozyma__xylosa__34883_atp6_intron_1	Group_IC2	None
Peterozyma__xylosa__34883	cob	Peterozyma__xylosa__34883_cob_intron_1	Unknown	None
Peterozyma__xylosa__34883	cox1	Peterozyma__xylosa__34883_cox1_intron_1	Group_II	None
Peterozyma__xylosa__34883	cox1	Peterozyma__xylosa__34883_cox1_intron_2	Group_IB	None
Peterozyma__xylosa__34883	cox1	Peterozyma__xylosa__34883_cox1_intron_3	Group_IB	orf349_LAGLIDADG
Peterozyma__xylosa__34883	cox1	Peterozyma__xylosa__34883_cox1_intron_4	Group_IB(5'),IB(3')	orf365_LAGLIDADG
Peterozyma__xylosa__34883	cox1	Peterozyma__xylosa__34883_cox1_intron_5	Group_II	orf286_unknown
Peterozyma__xylosa__34883	cox1	Peterozyma__xylosa__34883_cox1_intron_6	Group_IB	orf387_LAGLIDADG
Peterozyma__xylosa__34883	cox1	Peterozyma__xylosa__34883_cox1_intron_7	Group_I(derived)	orf321_GIY
Peterozyma__xylosa__34883	nad5	Peterozyma__xylosa__34883_nad5_intron_1	Group_IB	orf317_unknown
Phaffomyces__antillensis__35671	atp6	Phaffomyces__antillensis__35671_atp6_intron_1	Unknown	None
Phaffomyces__antillensis__35671	cob	Phaffomyces__antillensis__35671_cob_intron_1	Group_IB	None
Phaffomyces__antillensis__35671	cob	Phaffomyces__antillensis__35671_cob_intron_2	Group_ID	orf219_GIY,orf150_unknown
Phaffomyces__antillensis__35671	cob	Phaffomyces__antillensis__35671_cob_intron_3	Group_IB	orf217_LAGLIDADG
Phaffomyces__antillensis__35671	cox3	Phaffomyces__antillensis__35671_cox3_intron_1	Group_I(derived)	None
Phaffomyces__opuntiae__35670	atp6	Phaffomyces__opuntiae__35670_atp6_intron_1	Group_IC2	None
Phaffomyces__opuntiae__35670	cob	Phaffomyces__opuntiae__35670_cob_intron_1	Group_IB	None
Phaffomyces__opuntiae__35670	cob	Phaffomyces__opuntiae__35670_cob_intron_2	Group_IB	orf135_LAGLIDADG
Phaffomyces__opuntiae__35670	cox1	Phaffomyces__opuntiae__35670_cox1_intron_1	Group_II	orf794_unknown
Phaffomyces__opuntiae__35670	cox1	Phaffomyces__opuntiae__35670_cox1_intron_2	Group_IB	orf426_LAGLIDADG
Phaffomyces__opuntiae__35670	cox1	Phaffomyces__opuntiae__35670_cox1_intron_3	Group_IB	orf399_LAGLIDADG
Phaffomyces__opuntiae__35670	cox1	Phaffomyces__opuntiae__35670_cox1_intron_4	Group_IB	orf499_LAGLIDADG
Phaffomyces__opuntiae__35670	cox1	Phaffomyces__opuntiae__35670_cox1_intron_5	Group_IB	orf355_LAGLIDADG
Phaffomyces__opuntiae__35670	cox1	Phaffomyces__opuntiae__35670_cox1_intron_6	Unknown	orf345_LAGLIDADG
Phaffomyces__opuntiae__35670	cox1	Phaffomyces__opuntiae__35670_cox1_intron_7	Group_I(derived)	orf302_LAGLIDADG
Phaffomyces__opuntiae__35670	cox3	Phaffomyces__opuntiae__35670_cox3_intron_1	Group_I(derived)	None
Phaffomyces__thermotolerans__35672	atp6	Phaffomyces__thermotolerans__35672_atp6_intron_1	Unknown	None
Phaffomyces__thermotolerans__35672	cob	Phaffomyces__thermotolerans__35672_cob_intron_1	Group_IB	None
Phaffomyces__thermotolerans__35672	cob	Phaffomyces__thermotolerans__35672_cob_intron_2	Group_IA	orf523_unknown
Phaffomyces__thermotolerans__35672	cox1	Phaffomyces__thermotolerans__35672_cox1_intron_1	Group_II	orf792_unknown
Phaffomyces__thermotolerans__35672	cox1	Phaffomyces__thermotolerans__35672_cox1_intron_2	Group_IB	None
Phaffomyces__thermotolerans__35672	cox1	Phaffomyces__thermotolerans__35672_cox1_intron_3	Group_IB	orf355_LAGLIDADG
Phaffomyces__thermotolerans__35672	cox1	Phaffomyces__thermotolerans__35672_cox1_intron_4	Unknown	orf345_LAGLIDADG
Phaffomyces__thermotolerans__35672	cox1	Phaffomyces__thermotolerans__35672_cox1_intron_5	Group_IB	orf425_LAGLIDADG
Pichia.kluyveri.KC993182	cob	Pichia.kluyveri.KC993182_cob_intron_1	Group_IA	None
Pichia.kluyveri.KC993182	cob	Pichia.kluyveri.KC993182_cob_intron_2	Group_IA	orf546_unknown
Pichia.kluyveri.KC993182	cox1	Pichia.kluyveri.KC993182_cox1_intron_1	Unknown	orf806_unknown
Pichia.kluyveri.KC993182	cox1	Pichia.kluyveri.KC993182_cox1_intron_2	Group_IB	orf411_LAGLIDADG
Pichia.kluyveri.KC993182	cox1	Pichia.kluyveri.KC993182_cox1_intron_3	Group_ID	orf309_LAGLIDADG
Pichia.kluyveri.KC993182	cox1	Pichia.kluyveri.KC993182_cox1_intron_4	Group_IB	orf356_LAGLIDADG
Pichia.kluyveri.KC993182	cox1	Pichia.kluyveri.KC993182_cox1_intron_5	Group_II	orf273_unknown
Pichia.kluyveri.KC993182	cox1	Pichia.kluyveri.KC993182_cox1_intron_6	Group_IB	orf416_LAGLIDADG
Pichia.kluyveri.KC993182	nad5	Pichia.kluyveri.KC993182_nad5_intron_1	Group_IB	orf406_LAGLIDADG
Pichia__heedii__34627	cob	Pichia__heedii__34627_cob_intron_1	Group_IB	orf351_unknown
Pichia__heedii__34627	cob	Pichia__heedii__34627_cob_intron_2	Group_IA	orf547_unknown
Pichia__heedii__34627	cox1	Pichia__heedii__34627_cox1_intron_1	Unknown	orf699_unknown
Pichia__heedii__34627	cox1	Pichia__heedii__34627_cox1_intron_2	Group_IB	orf344_unknown
Pichia__heedii__34627	cox1	Pichia__heedii__34627_cox1_intron_3	Group_II	orf1260_unknown
Pichia__heedii__34627	cox1	Pichia__heedii__34627_cox1_intron_4	Group_IB	orf410_unknown
Pichia__heedii__34627	cox1	Pichia__heedii__34627_cox1_intron_5	Group_ID	orf326_unknown
Pichia__heedii__34627	cox1	Pichia__heedii__34627_cox1_intron_6	Group_IB	orf356_unknown
Pichia__heedii__34627	cox1	Pichia__heedii__34627_cox1_intron_7	Group_II	orf284_unknown
Pichia__heedii__34627	cox1	Pichia__heedii__34627_cox1_intron_8	Group_I(derived)	orf284_unknown
Pichia__heedii__34627	nad5	Pichia__heedii__34627_nad5_intron_1	Group_IB	orf362_unknown
Pichia__membranifaciens__35661	cob	Pichia__membranifaciens__35661_cob_intron_1	Group_ID	orf395_GIY
Pichia__membranifaciens__35661	cob	Pichia__membranifaciens__35661_cob_intron_2	Group_IA	orf307_LAGLIDADG
Pichia__membranifaciens__35661	cob	Pichia__membranifaciens__35661_cob_intron_3	Group_IB	orf384_LAGLIDADG
Pichia__membranifaciens__35661	cob	Pichia__membranifaciens__35661_cob_intron_4	Group_IA	orf565_unknown
Pichia__membranifaciens__35661	nad5	Pichia__membranifaciens__35661_nad5_intron_1	Group_IB	None
Pichia__membranifaciens__35661	nad5	Pichia__membranifaciens__35661_nad5_intron_2	Group_IB(3')	orf366_LAGLIDADG
Pichia__nakasei__34624	cob	Pichia__nakasei__34624_cob_intron_1	Group_ID	orf375_GIY
Pichia__nakasei__34624	cob	Pichia__nakasei__34624_cob_intron_2	Group_ID	orf231_unknown
Pichia__nakasei__34624	cob	Pichia__nakasei__34624_cob_intron_3	Group_IA	orf311_LAGLIDADG
Pichia__nakasei__34624	cob	Pichia__nakasei__34624_cob_intron_4	Group_IA	orf543_unknown
Pichia__nakasei__34624	nad5	Pichia__nakasei__34624_nad5_intron_1	Group_IB(3')	orf372_LAGLIDADG
Pichia__norvegensis__34623	cob	Pichia__norvegensis__34623_cob_intron_1	Group_IA	orf303_LAGLIDADG
Pichia__occidentalis__34622	cob	Pichia__occidentalis__34622_cob_intron_1	Group_ID	orf232_unknown
Pichia__occidentalis__34622	cob	Pichia__occidentalis__34622_cob_intron_2	Group_IB	orf331_LAGLIDADG
Pichia__occidentalis__34622	cox1	Pichia__occidentalis__34622_cox1_intron_1	Group_IB	orf389_LAGLIDADG
Pichia__terricola__35301	cob	Pichia__terricola__35301_cob_intron_1	Group_ID	None
Pichia__terricola__35301	cob	Pichia__terricola__35301_cob_intron_2	Group_IA	orf529_unknown
Pichia__terricola__35301	cox1	Pichia__terricola__35301_cox1_intron_1	Group_II	orf906_HNH
Pichia__terricola__35301	cox1	Pichia__terricola__35301_cox1_intron_2	Group_ID	orf260_LAGLIDADG
Pichia__terricola__35301	cox1	Pichia__terricola__35301_cox1_intron_3	Group_IB(3')	orf176_LAGLIDADG,orf171_LAGLIDADG
Pichia__terricola__35301	cox1	Pichia__terricola__35301_cox1_intron_4	Group_IB	orf169_LAGLIDADG
Priceomyces__carsonii__35296	cob	Priceomyces__carsonii__35296_cob_intron_1	Group_ID	orf417_GIY
Priceomyces__carsonii__35296	cob	Priceomyces__carsonii__35296_cob_intron_2	Group_IA	None
Priceomyces__carsonii__35296	cox1	Priceomyces__carsonii__35296_cox1_intron_1	Group_IB	orf412_LAGLIDADG
Priceomyces__carsonii__35296	cox1	Priceomyces__carsonii__35296_cox1_intron_2	Group_IB	orf397_LAGLIDADG
Priceomyces__carsonii__35296	cox1	Priceomyces__carsonii__35296_cox1_intron_3	Group_I(derived)	orf313_LAGLIDADG
Priceomyces__carsonii__35296	cox1	Priceomyces__carsonii__35296_cox1_intron_4	Group_IB	None
Priceomyces__carsonii__35296	nad5	Priceomyces__carsonii__35296_nad5_intron_1	Group_IB	orf368_LAGLIDADG
Priceomyces__castillae__35297	cob	Priceomyces__castillae__35297_cob_intron_1	Unknown	orf313_GIY
Priceomyces__castillae__35297	cox1	Priceomyces__castillae__35297_cox1_intron_1	Group_I(derived)	orf250_LAGLIDADG
Priceomyces__medius__34606	cob	Priceomyces__medius__34606_cob_intron_1	Group_ID	orf374_GIY
Priceomyces__medius__34606	cob	Priceomyces__medius__34606_cob_intron_2	Group_IB	orf423_LAGLIDADG
Priceomyces__medius__34606	cox1	Priceomyces__medius__34606_cox1_intron_1	Group_IB	orf385_LAGLIDADG
Priceomyces__medius__34606	cox1	Priceomyces__medius__34606_cox1_intron_2	Group_IB	None
Saccharomyces.arboricola.KX657740	cox1	Saccharomyces.arboricola.KX657740_cox1_intron_1	Group_II	orf777_unknown
Saccharomyces.arboricola.KX657740	cox1	Saccharomyces.arboricola.KX657740_cox1_intron_2	Group_IB	orf348_LAGLIDADG
Saccharomyces.arboricola.KX657740	cox1	Saccharomyces.arboricola.KX657740_cox1_intron_3	Group_ID	orf344_LAGLIDADG
Saccharomyces.arboricola.KX657740	cox1	Saccharomyces.arboricola.KX657740_cox1_intron_4	Group_IB	orf308_LAGLIDADG
Saccharomyces.arboricola.KX657740	cox1	Saccharomyces.arboricola.KX657740_cox1_intron_5	Group_I(derived)	None
Saccharomyces.cerevisiae.NC_001224	cob	Saccharomyces.cerevisiae.NC_001224_cob_intron_1	Group_II(derived)	None
Saccharomyces.cerevisiae.NC_001224	cob	Saccharomyces.cerevisiae.NC_001224_cob_intron_2	Group_ID	orf280_unknown
Saccharomyces.cerevisiae.NC_001224	cob	Saccharomyces.cerevisiae.NC_001224_cob_intron_3	Group_IB(3')	orf348_LAGLIDADG
Saccharomyces.cerevisiae.NC_001224	cob	Saccharomyces.cerevisiae.NC_001224_cob_intron_4	Group_IB	orf386_LAGLIDADG
Saccharomyces.cerevisiae.NC_001224	cob	Saccharomyces.cerevisiae.NC_001224_cob_intron_5	Group_IA	None
Saccharomyces.cerevisiae.NC_001224	cox1	Saccharomyces.cerevisiae.NC_001224_cox1_intron_1	Group_II	orf777_unknown
Saccharomyces.cerevisiae.NC_001224	cox1	Saccharomyces.cerevisiae.NC_001224_cox1_intron_2	Group_II	orf785_unknown
Saccharomyces.cerevisiae.NC_001224	cox1	Saccharomyces.cerevisiae.NC_001224_cox1_intron_3	Group_IB	orf335_LAGLIDADG
Saccharomyces.cerevisiae.NC_001224	cox1	Saccharomyces.cerevisiae.NC_001224_cox1_intron_4	Group_IB	orf316_LAGLIDADG
Saccharomyces.cerevisiae.NC_001224	cox1	Saccharomyces.cerevisiae.NC_001224_cox1_intron_5	Group_IB	orf306_LAGLIDADG
Saccharomyces.cerevisiae.NC_001224	cox1	Saccharomyces.cerevisiae.NC_001224_cox1_intron_6	Group_I(derived)	None
Saccharomyces.cerevisiae.NC_001224	cox1	Saccharomyces.cerevisiae.NC_001224_cox1_intron_7	Group_II	None
Saccharomyces.eubayanus.CM003593	cob	Saccharomyces.eubayanus.CM003593_cob_intron_1	Group_ID	orf386_unknown
Saccharomyces.eubayanus.CM003593	cox1	Saccharomyces.eubayanus.CM003593_cox1_intron_1	Group_IB	None
Saccharomyces.eubayanus.CM003593	cox1	Saccharomyces.eubayanus.CM003593_cox1_intron_2	Group_IB(3')	None
Saccharomyces.eubayanus.CM003593	cox1	Saccharomyces.eubayanus.CM003593_cox1_intron_3	Group_ID	orf408_LAGLIDADG
Saccharomyces.eubayanus.CM003593	cox1	Saccharomyces.eubayanus.CM003593_cox1_intron_4	Group_IB	orf348_LAGLIDADG
Saccharomyces.eubayanus.CM003593	cox1	Saccharomyces.eubayanus.CM003593_cox1_intron_5	Group_I(derived)	None
Saccharomyces.eubayanus.CM003593	cox1	Saccharomyces.eubayanus.CM003593_cox1_intron_6	Group_II	None
Saccharomyces.jurei.LT986467.corrected	cob	Saccharomyces.jurei.LT986467.corrected_cob_intron_1	Group_II(derived)	None
Saccharomyces.jurei.LT986467.corrected	cob	Saccharomyces.jurei.LT986467.corrected_cob_intron_2	Group_ID	orf280_unknown
Saccharomyces.jurei.LT986467.corrected	cob	Saccharomyces.jurei.LT986467.corrected_cob_intron_3	Group_IB(3')	orf348_LAGLIDADG
Saccharomyces.jurei.LT986467.corrected	cob	Saccharomyces.jurei.LT986467.corrected_cob_intron_4	Group_IB	orf386_LAGLIDADG
Saccharomyces.jurei.LT986467.corrected	cob	Saccharomyces.jurei.LT986467.corrected_cob_intron_5	Group_IA	None
Saccharomyces.jurei.LT986467.corrected	cox1	Saccharomyces.jurei.LT986467.corrected_cox1_intron_1	Group_II	orf785_unknown
Saccharomyces.jurei.LT986467.corrected	cox1	Saccharomyces.jurei.LT986467.corrected_cox1_intron_2	Group_IB(3')	None
Saccharomyces.jurei.LT986467.corrected	cox1	Saccharomyces.jurei.LT986467.corrected_cox1_intron_3	Group_ID	orf366_LAGLIDADG
Saccharomyces.jurei.LT986467.corrected	cox1	Saccharomyces.jurei.LT986467.corrected_cox1_intron_4	Group_IB	orf297_LAGLIDADG
Saccharomyces.jurei.LT986467.corrected	cox1	Saccharomyces.jurei.LT986467.corrected_cox1_intron_5	Group_I(derived)	None
Saccharomyces.kudriavzevii.KX657746	cob	Saccharomyces.kudriavzevii.KX657746_cob_intron_1	Group_ID	None
Saccharomyces.kudriavzevii.KX657746	cob	Saccharomyces.kudriavzevii.KX657746_cob_intron_2	Group_II(derived)	None
Saccharomyces.kudriavzevii.KX657746	cob	Saccharomyces.kudriavzevii.KX657746_cob_intron_3	Group_ID	orf249_unknown
Saccharomyces.kudriavzevii.KX657746	cob	Saccharomyces.kudriavzevii.KX657746_cob_intron_4	Group_IB(3')	orf352_LAGLIDADG
Saccharomyces.kudriavzevii.KX657746	cox1	Saccharomyces.kudriavzevii.KX657746_cox1_intron_1	Group_IB	orf347_LAGLIDADG
Saccharomyces.kudriavzevii.KX657746	cox1	Saccharomyces.kudriavzevii.KX657746_cox1_intron_2	Group_IB(3')	None
Saccharomyces.kudriavzevii.KX657746	cox1	Saccharomyces.kudriavzevii.KX657746_cox1_intron_3	Group_ID	orf436_LAGLIDADG
Saccharomyces.kudriavzevii.KX657746	cox1	Saccharomyces.kudriavzevii.KX657746_cox1_intron_4	Group_IB	orf308_LAGLIDADG
Saccharomyces.kudriavzevii.KX657746	cox1	Saccharomyces.kudriavzevii.KX657746_cox1_intron_5	Group_II	None
Saccharomyces.mikatae.KX657747	cob	Saccharomyces.mikatae.KX657747_cob_intron_1	Group_ID	orf376_GIY
Saccharomyces.mikatae.KX657747	cob	Saccharomyces.mikatae.KX657747_cob_intron_2	Group_II(derived)	None
Saccharomyces.mikatae.KX657747	cob	Saccharomyces.mikatae.KX657747_cob_intron_3	Group_ID	orf249_unknown
Saccharomyces.mikatae.KX657747	cob	Saccharomyces.mikatae.KX657747_cob_intron_4	Group_IB(3')	orf352_LAGLIDADG
Saccharomyces.mikatae.KX657747	cob	Saccharomyces.mikatae.KX657747_cob_intron_5	Group_IB	orf409_LAGLIDADG
Saccharomyces.mikatae.KX657747	cob	Saccharomyces.mikatae.KX657747_cob_intron_6	Group_IA	None
Saccharomyces.mikatae.KX657747	cox1	Saccharomyces.mikatae.KX657747_cox1_intron_1	Group_II	orf777_unknown
Saccharomyces.mikatae.KX657747	cox1	Saccharomyces.mikatae.KX657747_cox1_intron_2	Group_IB	None
Saccharomyces.mikatae.KX657747	cox1	Saccharomyces.mikatae.KX657747_cox1_intron_3	Group_IB(3')	None
Saccharomyces.mikatae.KX657747	cox1	Saccharomyces.mikatae.KX657747_cox1_intron_4	Group_ID,IB(5')	orf404_LAGLIDADG
Saccharomyces.mikatae.KX657747	cox1	Saccharomyces.mikatae.KX657747_cox1_intron_5	Unknown	None
Saccharomyces.mikatae.KX657747	cox1	Saccharomyces.mikatae.KX657747_cox1_intron_6	Group_IB	orf308_LAGLIDADG
Saccharomyces.mikatae.KX657747	cox1	Saccharomyces.mikatae.KX657747_cox1_intron_7	Group_I(derived)	None
Saccharomyces.mikatae.KX657747	cox1	Saccharomyces.mikatae.KX657747_cox1_intron_8	Group_II	None
Saccharomyces.paradoxus.JQ862335	cob	Saccharomyces.paradoxus.JQ862335_cob_intron_1	Group_ID	None
Saccharomyces.paradoxus.JQ862335	cob	Saccharomyces.paradoxus.JQ862335_cob_intron_2	Group_II(derived)	None
Saccharomyces.paradoxus.JQ862335	cob	Saccharomyces.paradoxus.JQ862335_cob_intron_3	Group_ID	orf250_unknown
Saccharomyces.paradoxus.JQ862335	cob	Saccharomyces.paradoxus.JQ862335_cob_intron_4	Group_IB(3')	orf350_LAGLIDADG
Saccharomyces.paradoxus.JQ862335	cox1	Saccharomyces.paradoxus.JQ862335_cox1_intron_1	Group_II	orf785_unknown
Saccharomyces.paradoxus.JQ862335	cox1	Saccharomyces.paradoxus.JQ862335_cox1_intron_2	Group_IB(3')	None
Saccharomyces.paradoxus.JQ862335	cox1	Saccharomyces.paradoxus.JQ862335_cox1_intron_3	Group_I(derived)	None
Saccharomyces.paradoxus.JQ862335	cox1	Saccharomyces.paradoxus.JQ862335_cox1_intron_4	Group_II	None
Saccharomyces.uvarum.KX657742	cob	Saccharomyces.uvarum.KX657742_cob_intron_1	Group_II	None
Saccharomyces.uvarum.KX657742	cob	Saccharomyces.uvarum.KX657742_cob_intron_2	Group_ID	orf262_unknown
Saccharomyces.uvarum.KX657742	cob	Saccharomyces.uvarum.KX657742_cob_intron_3	Group_I(derived)	orf356_LAGLIDADG
Saccharomyces.uvarum.KX657742	cob	Saccharomyces.uvarum.KX657742_cob_intron_4	Group_IA	None
Saccharomyces.uvarum.KX657742	cox1	Saccharomyces.uvarum.KX657742_cox1_intron_1	Group_IB(3')	None
Saccharomyces.uvarum.KX657742	cox1	Saccharomyces.uvarum.KX657742_cox1_intron_2	Group_ID	orf404_LAGLIDADG
Saccharomyces.uvarum.KX657742	cox1	Saccharomyces.uvarum.KX657742_cox1_intron_3	Group_II(derived)	None
Saccharomyces.uvarum.KX657742	cox1	Saccharomyces.uvarum.KX657742_cox1_intron_4	Group_IB	None
Saccharomyces.uvarum.KX657742	cox1	Saccharomyces.uvarum.KX657742_cox1_intron_5	Group_I(derived)	None
Saccharomyces.uvarum.KX657742	cox1	Saccharomyces.uvarum.KX657742_cox1_intron_6	Group_II	None
Saccharomycopsis.malanga.CP025327	cob	Saccharomycopsis.malanga.CP025327_cob_intron_1	Group_ID	orf287_unknown
Saccharomycopsis.malanga.CP025327	cob	Saccharomycopsis.malanga.CP025327_cob_intron_2	Group_II	orf211_unknown,orf243_LAGLIDADG
Saccharomycopsis.malanga.CP025327	cob	Saccharomycopsis.malanga.CP025327_cob_intron_3	Group_II	orf723_unknown
Saccharomycopsis.malanga.CP025327	cob	Saccharomycopsis.malanga.CP025327_cob_intron_4	Group_IB	orf330_LAGLIDADG
Saccharomycopsis.malanga.CP025327	cob	Saccharomycopsis.malanga.CP025327_cob_intron_5	Group_IA	orf457_unknown
Saccharomycopsis.malanga.CP025327	cox1	Saccharomycopsis.malanga.CP025327_cox1_intron_1	Group_II	orf801_unknown
Saccharomycopsis.malanga.CP025327	cox1	Saccharomycopsis.malanga.CP025327_cox1_intron_2	Group_II	orf1031_HNH
Saccharomycopsis.malanga.CP025327	cox1	Saccharomycopsis.malanga.CP025327_cox1_intron_3	Group_II,IB,IB,II	orf313_unknown,orf869_unknown,orf393_LAGLIDADG,orf366_LAGLIDADG,orf1356_unknown
Saccharomycopsis.malanga.CP025327	cox1	Saccharomycopsis.malanga.CP025327_cox1_intron_4	Group_IB	orf393_LAGLIDADG
Saccharomycopsis.malanga.CP025327	nad5	Saccharomycopsis.malanga.CP025327_nad5_intron_1	Group_IB	orf297_unknown
Saccharomycopsis.malanga.CP025327	nad5	Saccharomycopsis.malanga.CP025327_nad5_intron_2	Group_IB(3')	orf407_LAGLIDADG
Saccharomycopsis.malanga.CP025327	nad5	Saccharomycopsis.malanga.CP025327_nad5_intron_3	Group_II	orf765_unknown
Saccharomycopsis__capsularis__34607	atp6	Saccharomycopsis__capsularis__34607_atp6_intron_1	Group_IC2	orf306_unknown
Saccharomycopsis__capsularis__34607	cob	Saccharomycopsis__capsularis__34607_cob_intron_1	Group_II	orf806_unknown
Saccharomycopsis__capsularis__34607	cob	Saccharomycopsis__capsularis__34607_cob_intron_2	Group_ID	orf240_unknown
Saccharomycopsis__capsularis__34607	cob	Saccharomycopsis__capsularis__34607_cob_intron_3	Group_IA	orf312_unknown
Saccharomycopsis__capsularis__34607	cob	Saccharomycopsis__capsularis__34607_cob_intron_4	Group_IB	orf303_unknown
Saccharomycopsis__capsularis__34607	cob	Saccharomycopsis__capsularis__34607_cob_intron_5	Group_IB	orf341_unknown
Saccharomycopsis__capsularis__34607	cob	Saccharomycopsis__capsularis__34607_cob_intron_6	Group_IA(5')	orf469_unknown
Saccharomycopsis__capsularis__34607	cox1	Saccharomycopsis__capsularis__34607_cox1_intron_1	Group_IB	orf136_unknown
Saccharomycopsis__capsularis__34607	cox1	Saccharomycopsis__capsularis__34607_cox1_intron_2	Group_IB	orf372_unknown
Saccharomycopsis__capsularis__34607	cox1	Saccharomycopsis__capsularis__34607_cox1_intron_3	Group_ID	orf319_unknown
Saccharomycopsis__capsularis__34607	cox1	Saccharomycopsis__capsularis__34607_cox1_intron_4	Group_IB(5')	orf304_unknown
Saccharomycopsis__capsularis__34607	cox1	Saccharomycopsis__capsularis__34607_cox1_intron_5	Group_IB	orf344_unknown
Saccharomycopsis__capsularis__34607	cox1	Saccharomycopsis__capsularis__34607_cox1_intron_6	Group_IB	orf316_unknown
Saccharomycopsis__capsularis__34607	cox1	Saccharomycopsis__capsularis__34607_cox1_intron_7	Group_IB	orf111_unknown,orf172_unknown
Saccharomycopsis__capsularis__34607	cox1	Saccharomycopsis__capsularis__34607_cox1_intron_8	Group_I(derived)	orf255_unknown
Saccharomycopsis__capsularis__34607	cox1	Saccharomycopsis__capsularis__34607_cox1_intron_9	Group_IB	orf350_unknown
Saccharomycopsis__capsularis__34607	nad5	Saccharomycopsis__capsularis__34607_nad5_intron_1	Group_IB	orf307_unknown
Saturnispora__dispora__35659	cob	Saturnispora__dispora__35659_cob_intron_1	Group_IB	None
Saturnispora__dispora__35659	cob	Saturnispora__dispora__35659_cob_intron_2	Group_ID	orf246_LAGLIDADG
Saturnispora__dispora__35659	cob	Saturnispora__dispora__35659_cob_intron_3	Group_IA,IB	orf304_LAGLIDADG,orf322_LAGLIDADG
Saturnispora__dispora__35659	cob	Saturnispora__dispora__35659_cob_intron_4	Group_IB	orf367_LAGLIDADG
Saturnispora__dispora__35659	cob	Saturnispora__dispora__35659_cob_intron_5	Group_IA	orf562_unknown
Saturnispora__dispora__35659	cox1	Saturnispora__dispora__35659_cox1_intron_1	Group_II	orf822_unknown
Saturnispora__dispora__35659	cox1	Saturnispora__dispora__35659_cox1_intron_2	Group_ID	orf303_LAGLIDADG
Saturnispora__dispora__35659	cox1	Saturnispora__dispora__35659_cox1_intron_3	Group_IB	orf351_LAGLIDADG
Saturnispora__dispora__35659	cox1	Saturnispora__dispora__35659_cox1_intron_4	Group_IB	orf360_LAGLIDADG
Saturnispora__dispora__35659	cox1	Saturnispora__dispora__35659_cox1_intron_5	Group_II	orf279_unknown
Saturnispora__dispora__35659	cox1	Saturnispora__dispora__35659_cox1_intron_6	Group_I(derived)	orf282_LAGLIDADG
Saturnispora__dispora__35659	cox1	Saturnispora__dispora__35659_cox1_intron_7	Group_IB	None
Saturnispora__dispora__35659	nad4	Saturnispora__dispora__35659_nad4_intron_1	Group_IB	None
Saturnispora__dispora__35659	nad5	Saturnispora__dispora__35659_nad5_intron_1	Group_IB	None
Saturnispora__hagleri__34610	cob	Saturnispora__hagleri__34610_cob_intron_1	Group_IB	None
Saturnispora__hagleri__34610	cob	Saturnispora__hagleri__34610_cob_intron_2	Group_ID	orf249_unknown
Saturnispora__hagleri__34610	cob	Saturnispora__hagleri__34610_cob_intron_3	Group_IA,IB	orf315_LAGLIDADG,orf317_LAGLIDADG
Saturnispora__hagleri__34610	cob	Saturnispora__hagleri__34610_cob_intron_4	Group_IB	orf368_LAGLIDADG
Saturnispora__hagleri__34610	cob	Saturnispora__hagleri__34610_cob_intron_5	Group_IA	orf559_unknown
Saturnispora__hagleri__34610	nad4	Saturnispora__hagleri__34610_nad4_intron_1	Group_IB	orf353_LAGLIDADG
Saturnispora__hagleri__34610	nad5	Saturnispora__hagleri__34610_nad5_intron_1	Group_IB	None
Saturnispora__mendoncae__34611	cox1	Saturnispora__mendoncae__34611_cox1_intron_1	Group_IB	orf343_LAGLIDADG
Saturnispora__mendoncae__34611	cox1	Saturnispora__mendoncae__34611_cox1_intron_2	Group_IB(3')	orf410_LAGLIDADG
Saturnispora__mendoncae__34611	cox1	Saturnispora__mendoncae__34611_cox1_intron_3	Group_IB	orf360_LAGLIDADG
Saturnispora__mendoncae__34611	cox1	Saturnispora__mendoncae__34611_cox1_intron_4	Group_I(derived)	orf272_LAGLIDADG
Saturnispora__mendoncae__34611	cox1	Saturnispora__mendoncae__34611_cox1_intron_5	Group_IB	orf385_LAGLIDADG
Saturnispora__saitoi__34612	cob	Saturnispora__saitoi__34612_cob_intron_1	Group_IB	None
Saturnispora__saitoi__34612	cob	Saturnispora__saitoi__34612_cob_intron_2	Group_ID	orf405_unknown
Saturnispora__saitoi__34612	cob	Saturnispora__saitoi__34612_cob_intron_3	Group_ID	orf241_unknown
Saturnispora__saitoi__34612	cob	Saturnispora__saitoi__34612_cob_intron_4	Group_IB,IA	orf283_unknown,orf316_unknown
Saturnispora__saitoi__34612	cob	Saturnispora__saitoi__34612_cob_intron_5	Group_IB	orf359_unknown
Saturnispora__saitoi__34612	cob	Saturnispora__saitoi__34612_cob_intron_6	Group_IA	orf585_unknown
Saturnispora__saitoi__34612	cox1	Saturnispora__saitoi__34612_cox1_intron_1	Group_IB	orf412_unknown
Saturnispora__saitoi__34612	cox1	Saturnispora__saitoi__34612_cox1_intron_2	Group_IB	orf414_unknown
Saturnispora__saitoi__34612	cox1	Saturnispora__saitoi__34612_cox1_intron_3	Group_ID	orf303_unknown
Saturnispora__saitoi__34612	cox1	Saturnispora__saitoi__34612_cox1_intron_4	Group_IB	orf352_unknown
Saturnispora__saitoi__34612	cox1	Saturnispora__saitoi__34612_cox1_intron_5	Group_IB	orf362_unknown
Saturnispora__saitoi__34612	cox1	Saturnispora__saitoi__34612_cox1_intron_6	Group_II	orf275_unknown
Saturnispora__saitoi__34612	cox1	Saturnispora__saitoi__34612_cox1_intron_7	Unknown	orf289_unknown
Saturnispora__saitoi__34612	cox1	Saturnispora__saitoi__34612_cox1_intron_8	Group_I(derived)	orf271_unknown
Saturnispora__saitoi__34612	cox1	Saturnispora__saitoi__34612_cox1_intron_9	Group_IB	None
Saturnispora__saitoi__34612	nad4	Saturnispora__saitoi__34612_nad4_intron_1	Group_IB	None
Saturnispora__saitoi__34612	nad5	Saturnispora__saitoi__34612_nad5_intron_1	Group_IB	orf329_unknown
Saturnispora__saitoi__34612	nad5	Saturnispora__saitoi__34612_nad5_intron_2	Group_IB(3')	orf436_unknown
Saturnispora__serradocipensis__34613	cob	Saturnispora__serradocipensis__34613_cob_intron_1	Group_IB	None
Saturnispora__serradocipensis__34613	cob	Saturnispora__serradocipensis__34613_cob_intron_2	Group_ID	orf372_GIY
Saturnispora__serradocipensis__34613	cob	Saturnispora__serradocipensis__34613_cob_intron_3	Group_ID	orf249_unknown
Saturnispora__serradocipensis__34613	cob	Saturnispora__serradocipensis__34613_cob_intron_4	Group_IA,IB	orf315_LAGLIDADG,orf317_LAGLIDADG
Saturnispora__serradocipensis__34613	cob	Saturnispora__serradocipensis__34613_cob_intron_5	Group_IB	orf368_LAGLIDADG
Saturnispora__serradocipensis__34613	cob	Saturnispora__serradocipensis__34613_cob_intron_6	Group_IA	orf561_unknown
Saturnispora__serradocipensis__34613	cox1	Saturnispora__serradocipensis__34613_cox1_intron_1	Group_IB	None
Saturnispora__serradocipensis__34613	cox1	Saturnispora__serradocipensis__34613_cox1_intron_2	Group_IB	orf412_LAGLIDADG
Saturnispora__serradocipensis__34613	cox1	Saturnispora__serradocipensis__34613_cox1_intron_3	Group_IB	None
Saturnispora__serradocipensis__34613	cox1	Saturnispora__serradocipensis__34613_cox1_intron_4	Group_ID	orf303_LAGLIDADG
Saturnispora__serradocipensis__34613	cox1	Saturnispora__serradocipensis__34613_cox1_intron_5	Group_IB	orf349_LAGLIDADG
Saturnispora__serradocipensis__34613	cox1	Saturnispora__serradocipensis__34613_cox1_intron_6	Group_IB	orf360_LAGLIDADG
Saturnispora__serradocipensis__34613	cox1	Saturnispora__serradocipensis__34613_cox1_intron_7	Unknown	orf289_LAGLIDADG
Saturnispora__serradocipensis__34613	cox1	Saturnispora__serradocipensis__34613_cox1_intron_8	Group_I(derived)	orf271_LAGLIDADG
Saturnispora__serradocipensis__34613	cox1	Saturnispora__serradocipensis__34613_cox1_intron_9	Group_IB	None
Saturnispora__serradocipensis__34613	nad4	Saturnispora__serradocipensis__34613_nad4_intron_1	Group_IB	orf356_LAGLIDADG
Saturnispora__serradocipensis__34613	nad5	Saturnispora__serradocipensis__34613_nad5_intron_1	Group_IB	None
Saturnispora__silvae__34614	cob	Saturnispora__silvae__34614_cob_intron_1	Group_ID	orf332_GIY
Saturnispora__silvae__34614	cob	Saturnispora__silvae__34614_cob_intron_2	Group_ID	orf244_unknown
Saturnispora__silvae__34614	cob	Saturnispora__silvae__34614_cob_intron_3	Group_IB	orf332_LAGLIDADG
Saturnispora__silvae__34614	cob	Saturnispora__silvae__34614_cob_intron_4	Group_IB	orf357_LAGLIDADG
Saturnispora__silvae__34614	cox1	Saturnispora__silvae__34614_cox1_intron_1	Group_IB	orf424_LAGLIDADG
Saturnispora__silvae__34614	cox1	Saturnispora__silvae__34614_cox1_intron_2	Group_ID	orf307_LAGLIDADG
Saturnispora__silvae__34614	cox1	Saturnispora__silvae__34614_cox1_intron_3	Group_IB	orf365_LAGLIDADG
Saturnispora__silvae__34614	cox1	Saturnispora__silvae__34614_cox1_intron_4	Group_IB	orf403_LAGLIDADG
Saturnispora__zaruensis__34615	cob	Saturnispora__zaruensis__34615_cob_intron_1	Group_IB	None
Saturnispora__zaruensis__34615	cob	Saturnispora__zaruensis__34615_cob_intron_2	Group_IC2	None
Saturnispora__zaruensis__34615	cob	Saturnispora__zaruensis__34615_cob_intron_3	Group_ID	orf246_unknown
Saturnispora__zaruensis__34615	cob	Saturnispora__zaruensis__34615_cob_intron_4	Group_IA,IB	orf304_LAGLIDADG,orf318_LAGLIDADG
Saturnispora__zaruensis__34615	cox1	Saturnispora__zaruensis__34615_cox1_intron_1	Group_IB	None
Saturnispora__zaruensis__34615	cox1	Saturnispora__zaruensis__34615_cox1_intron_2	Group_IB(3')	orf410_LAGLIDADG
Saturnispora__zaruensis__34615	cox1	Saturnispora__zaruensis__34615_cox1_intron_3	Group_IB	None
Saturnispora__zaruensis__34615	cox1	Saturnispora__zaruensis__34615_cox1_intron_4	Group_IB	orf352_LAGLIDADG
Saturnispora__zaruensis__34615	cox1	Saturnispora__zaruensis__34615_cox1_intron_5	Group_IB	orf360_LAGLIDADG
Saturnispora__zaruensis__34615	cox1	Saturnispora__zaruensis__34615_cox1_intron_6	Group_II	orf279_unknown
Saturnispora__zaruensis__34615	cox1	Saturnispora__zaruensis__34615_cox1_intron_7	Unknown	orf289_LAGLIDADG
Saturnispora__zaruensis__34615	cox1	Saturnispora__zaruensis__34615_cox1_intron_8	Group_I(derived)	orf261_LAGLIDADG
Saturnispora__zaruensis__34615	cox1	Saturnispora__zaruensis__34615_cox1_intron_9	Group_IB	orf410_LAGLIDADG
Saturnispora__zaruensis__34615	nad4	Saturnispora__zaruensis__34615_nad4_intron_1	Group_IB	None
Saturnispora__zaruensis__34615	nad5	Saturnispora__zaruensis__34615_nad5_intron_1	Group_IB	None
Scheffersomyces__lignosus__37855	cox1	Scheffersomyces__lignosus__37855_cox1_intron_1	Group_IB	orf338_LAGLIDADG
Scheffersomyces__stipitis__34616	cob	Scheffersomyces__stipitis__34616_cob_intron_1	Group_ID	orf392_GIY
Scheffersomyces__stipitis__34616	cob	Scheffersomyces__stipitis__34616_cob_intron_2	Group_ID	orf259_LAGLIDADG
Scheffersomyces__stipitis__34616	cox1	Scheffersomyces__stipitis__34616_cox1_intron_1	Group_IB(3')	orf402_LAGLIDADG
Scheffersomyces__stipitis__34616	cox1	Scheffersomyces__stipitis__34616_cox1_intron_2	Group_IB	orf365_LAGLIDADG
Scheffersomyces__stipitis__34616	cox1	Scheffersomyces__stipitis__34616_cox1_intron_3	Group_IB	orf369_LAGLIDADG
Scheffersomyces__stipitis__34616	cox1	Scheffersomyces__stipitis__34616_cox1_intron_4	Group_IB	orf364_LAGLIDADG
Scheffersomyces__stipitis__34616	nad5	Scheffersomyces__stipitis__34616_nad5_intron_1	Group_IB	orf336_LAGLIDADG
Spencermartinsiella__europaea__34605	atp6	Spencermartinsiella__europaea__34605_atp6_intron_1	Group_IC2	None
Spencermartinsiella__europaea__34605	cox1	Spencermartinsiella__europaea__34605_cox1_intron_1	Unknown	None
Spencermartinsiella__europaea__34605	cox1	Spencermartinsiella__europaea__34605_cox1_intron_2	Group_IB	orf387_LAGLIDADG
Sporopachydermia__lactativora__34604	cob	Sporopachydermia__lactativora__34604_cob_intron_1	Group_IB	orf349_LAGLIDADG
Sporopachydermia__lactativora__34604	nad5	Sporopachydermia__lactativora__34604_nad5_intron_1	Group_IB	orf375_LAGLIDADG
Starmerella.bacillaris.AY445918	cox1	Starmerella.bacillaris.AY445918_cox1_intron_1	Group_I(derived)	orf229_LAGLIDADG
Starmerella.bacillaris.AY445918	cox1	Starmerella.bacillaris.AY445918_cox1_intron_2	Group_ID,IB	orf332_LAGLIDADG,orf269_LAGLIDADG
Starmerella.bacillaris.AY445918	cox1	Starmerella.bacillaris.AY445918_cox1_intron_3	Unknown	orf359_LAGLIDADG
Starmerella.bacillaris.AY445918	cox1	Starmerella.bacillaris.AY445918_cox1_intron_4	Group_IB	orf371_LAGLIDADG
Starmerella__bombicola__35657	cob	Starmerella__bombicola__35657_cob_intron_1	Group_ID	orf238_LAGLIDADG
Starmerella__bombicola__35657	cob	Starmerella__bombicola__35657_cob_intron_2	Group_I(derived)	None
Starmerella__bombicola__35657	cox1	Starmerella__bombicola__35657_cox1_intron_1	Group_IB	orf367_LAGLIDADG
Starmerella__bombicola__35657	cox1	Starmerella__bombicola__35657_cox1_intron_2	Group_IB	orf370_LAGLIDADG
Starmerella__bombicola__35657	cox1	Starmerella__bombicola__35657_cox1_intron_3	Group_IB	orf300_LAGLIDADG
Starmerella__bombicola__35657	cox1	Starmerella__bombicola__35657_cox1_intron_4	Group_IB	orf354_LAGLIDADG
Starmerella__bombicola__35657	cox1	Starmerella__bombicola__35657_cox1_intron_5	Group_I(derived)	orf257_LAGLIDADG
Tetrapisispora__blattae__34874	cox1	Tetrapisispora__blattae__34874_cox1_intron_1	Group_I(derived)	None
Tetrapisispora__blattae__34874	cox1	Tetrapisispora__blattae__34874_cox1_intron_2	Group_ID	orf377_LAGLIDADG
Tetrapisispora__blattae__34874	cox1	Tetrapisispora__blattae__34874_cox1_intron_3	Group_IB	orf330_LAGLIDADG
Tetrapisispora__blattae__34874	cox1	Tetrapisispora__blattae__34874_cox1_intron_4	Group_I(derived)	None
Tetrapisispora__fleetii__34875	cob	Tetrapisispora__fleetii__34875_cob_intron_1	Group_ID	orf280_unknown
Tetrapisispora__fleetii__34875	cob	Tetrapisispora__fleetii__34875_cob_intron_2	Group_I(derived)	orf358_unknown
Tetrapisispora__fleetii__34875	cob	Tetrapisispora__fleetii__34875_cob_intron_3	Group_IA(5')	orf672_unknown
Tetrapisispora__fleetii__34875	cox1	Tetrapisispora__fleetii__34875_cox1_intron_1	Group_II(derived)	orf317_unknown
Tetrapisispora__fleetii__34875	cox1	Tetrapisispora__fleetii__34875_cox1_intron_2	Group_IB(3')	None
Tetrapisispora__iriomotensis__34876	cox1	Tetrapisispora__iriomotensis__34876_cox1_intron_1	Group_IB	orf434_LAGLIDADG
Tetrapisispora__iriomotensis__34876	cox1	Tetrapisispora__iriomotensis__34876_cox1_intron_2	Group_IB	orf316_LAGLIDADG
Tetrapisispora__iriomotensis__34876	cox1	Tetrapisispora__iriomotensis__34876_cox1_intron_3	Group_IB	orf307_LAGLIDADG
Tetrapisispora__iriomotensis__34876	cox1	Tetrapisispora__iriomotensis__34876_cox1_intron_4	Group_I(derived)	orf281_LAGLIDADG
Tetrapisispora__iriomotensis__34876	cox1	Tetrapisispora__iriomotensis__34876_cox1_intron_5	Group_II	orf760_unknown
Tetrapisispora__namnaonensis__34877	cob	Tetrapisispora__namnaonensis__34877_cob_intron_1	Group_ID	orf271_unknown
Tetrapisispora__namnaonensis__34877	cob	Tetrapisispora__namnaonensis__34877_cob_intron_2	Group_IB(3')	None
Tetrapisispora__namnaonensis__34877	cob	Tetrapisispora__namnaonensis__34877_cob_intron_3	Group_IB	orf366_LAGLIDADG
Tetrapisispora__namnaonensis__34877	cox1	Tetrapisispora__namnaonensis__34877_cox1_intron_1	Group_II(derived)	orf613_unknown
Tetrapisispora__namnaonensis__34877	cox1	Tetrapisispora__namnaonensis__34877_cox1_intron_2	Group_IB	orf324_LAGLIDADG
Tetrapisispora__namnaonensis__34877	cox1	Tetrapisispora__namnaonensis__34877_cox1_intron_3	Group_IA	None
Tetrapisispora__namnaonensis__34877	cox1	Tetrapisispora__namnaonensis__34877_cox1_intron_4	Group_IB	orf434_LAGLIDADG
Tetrapisispora__namnaonensis__34877	cox1	Tetrapisispora__namnaonensis__34877_cox1_intron_5	Group_ID	orf367_LAGLIDADG
Tetrapisispora__namnaonensis__34877	cox1	Tetrapisispora__namnaonensis__34877_cox1_intron_6	Group_IB	orf387_LAGLIDADG
Tetrapisispora__namnaonensis__34877	cox1	Tetrapisispora__namnaonensis__34877_cox1_intron_7	Group_II(derived)	orf330_unknown
Tetrapisispora__namnaonensis__34877	cox1	Tetrapisispora__namnaonensis__34877_cox1_intron_8	Group_IB(3')	None
Tetrapisispora__namnaonensis__34877	cox1	Tetrapisispora__namnaonensis__34877_cox1_intron_9	Group_II	None
Tetrapisispora__phaffii__34580	cob	Tetrapisispora__phaffii__34580_cob_intron_1	Group_ID	orf306_LAGLIDADG
Tetrapisispora__phaffii__34580	cob	Tetrapisispora__phaffii__34580_cob_intron_2	Group_IB	orf476_LAGLIDADG
Tetrapisispora__phaffii__34580	cob	Tetrapisispora__phaffii__34580_cob_intron_3	Group_IA(5')	None
Tetrapisispora__phaffii__34580	cox1	Tetrapisispora__phaffii__34580_cox1_intron_1	Group_IB	orf347_LAGLIDADG
Tetrapisispora__phaffii__34580	cox1	Tetrapisispora__phaffii__34580_cox1_intron_2	Group_ID	orf341_LAGLIDADG
Tetrapisispora__phaffii__34580	cox1	Tetrapisispora__phaffii__34580_cox1_intron_3	Group_IB	orf341_LAGLIDADG
Tetrapisispora__phaffii__34580	cox1	Tetrapisispora__phaffii__34580_cox1_intron_4	Group_IB(3')	orf364_LAGLIDADG
Tetrapisispora__phaffii__34580	cox1	Tetrapisispora__phaffii__34580_cox1_intron_5	Group_IB(3')	None
Tortispora__caseinolytica__34572	cob	Tortispora__caseinolytica__34572_cob_intron_1	Group_ID	orf245_unknown
Tortispora__caseinolytica__34572	cox1	Tortispora__caseinolytica__34572_cox1_intron_1	Group_II	orf666_unknown
Tortispora__caseinolytica__34572	cox1	Tortispora__caseinolytica__34572_cox1_intron_2	Group_II	orf906_unknown
Tortispora__caseinolytica__34572	cox1	Tortispora__caseinolytica__34572_cox1_intron_3	Unknown	orf299_LAGLIDADG
Tortispora__caseinolytica__34572	cox1	Tortispora__caseinolytica__34572_cox1_intron_4	Group_IB	orf294_LAGLIDADG
Tortispora__caseinolytica__34572	cox1	Tortispora__caseinolytica__34572_cox1_intron_5	Group_IB	orf367_LAGLIDADG
Tortispora__ganteri__35654	cob	Tortispora__ganteri__35654_cob_intron_1	Group_ID	orf247_unknown
Tortispora__ganteri__35654	cob	Tortispora__ganteri__35654_cob_intron_2	Group_IA	orf410_unknown
Tortispora__ganteri__35654	cox1	Tortispora__ganteri__35654_cox1_intron_1	Group_II	orf820_unknown
Tortispora__ganteri__35654	cox1	Tortispora__ganteri__35654_cox1_intron_2	Group_IA	None
Tortispora__ganteri__35654	cox1	Tortispora__ganteri__35654_cox1_intron_3	Unknown	orf302_LAGLIDADG
Tortispora__ganteri__35654	cox1	Tortispora__ganteri__35654_cox1_intron_4	Group_II	orf838_unknown
Tortispora__ganteri__35654	cox1	Tortispora__ganteri__35654_cox1_intron_5	Group_IB	orf291_LAGLIDADG
Tortispora__ganteri__35654	cox1	Tortispora__ganteri__35654_cox1_intron_6	Group_II	orf845_unknown
Tortispora__ganteri__35654	cox1	Tortispora__ganteri__35654_cox1_intron_7	Group_IB	orf386_LAGLIDADG
Tortispora__ganteri__35654	cox2	Tortispora__ganteri__35654_cox2_intron_1	Group_II	orf812_unknown
Tortispora__starmeri__35279	cox1	Tortispora__starmeri__35279_cox1_intron_1	Group_ID	orf319_LAGLIDADG
Torulaspora.delbrueckii.KM595073	cox1	Torulaspora.delbrueckii.KM595073_cox1_intron_1	Group_IB	orf335_LAGLIDADG
Torulaspora.delbrueckii.KM595073	cox1	Torulaspora.delbrueckii.KM595073_cox1_intron_2	Group_IB	orf187_LAGLIDADG,orf127_LAGLIDADG
Torulaspora.franciscae.KM595070	cob	Torulaspora.franciscae.KM595070_cob_intron_1	Group_ID	orf181_GIY
Torulaspora.franciscae.KM595070	cob	Torulaspora.franciscae.KM595070_cob_intron_2	Group_IB	orf212_unknown,orf200_LAGLIDADG
Torulaspora.franciscae.KM595070	cox1	Torulaspora.franciscae.KM595070_cox1_intron_1	Group_IB	None
Torulaspora.franciscae.KM595070	cox1	Torulaspora.franciscae.KM595070_cox1_intron_2	Group_IB	orf405_LAGLIDADG
Torulaspora.franciscae.KM595070	cox1	Torulaspora.franciscae.KM595070_cox1_intron_3	Group_ID	orf352_LAGLIDADG
Torulaspora.franciscae.KM595070	cox1	Torulaspora.franciscae.KM595070_cox1_intron_4	Group_IB	orf128_unknown
Torulaspora.franciscae.KM595070	cox1	Torulaspora.franciscae.KM595070_cox1_intron_5	Unknown	orf123_unknown
Torulaspora.franciscae.KM595070	cox1	Torulaspora.franciscae.KM595070_cox1_intron_6	Group_IB	orf213_LAGLIDADG
Torulaspora.globosa.KM595068	cob	Torulaspora.globosa.KM595068_cob_intron_1	Group_ID	orf381_GIY
Torulaspora.globosa.KM595068	cob	Torulaspora.globosa.KM595068_cob_intron_2	Group_IB	orf430_LAGLIDADG
Torulaspora.globosa.KM595068	cox1	Torulaspora.globosa.KM595068_cox1_intron_1	Group_IB	orf99_LAGLIDADG
Torulaspora.globosa.KM595068	cox1	Torulaspora.globosa.KM595068_cox1_intron_2	Group_IB	orf120_unknown,orf143_LAGLIDADG
Torulaspora.globosa.KM595068	cox1	Torulaspora.globosa.KM595068_cox1_intron_3	Group_ID	orf142_LAGLIDADG
Torulaspora.globosa.KM595068	cox1	Torulaspora.globosa.KM595068_cox1_intron_4	Group_I(derived)	None
Torulaspora.globosa.KM595068	cox1	Torulaspora.globosa.KM595068_cox1_intron_5	Group_IB	orf328_LAGLIDADG
Torulaspora.microellipsoides.KU920678	cob	Torulaspora.microellipsoides.KU920678_cob_intron_1	Group_ID	orf343_GIY
Torulaspora.microellipsoides.KU920678	cox1	Torulaspora.microellipsoides.KU920678_cox1_intron_1	Group_IB	None
Torulaspora.microellipsoides.KU920678	cox1	Torulaspora.microellipsoides.KU920678_cox1_intron_2	Group_IB(3')	orf417_LAGLIDADG
Torulaspora.microellipsoides.KU920678	cox1	Torulaspora.microellipsoides.KU920678_cox1_intron_3	Group_IB	orf315_LAGLIDADG
Torulaspora.microellipsoides.KU920678	cox1	Torulaspora.microellipsoides.KU920678_cox1_intron_4	Group_IB	orf324_LAGLIDADG
Torulaspora.microellipsoides.KU920678	cox1	Torulaspora.microellipsoides.KU920678_cox1_intron_5	Group_I(derived)	None
Torulaspora.microellipsoides.KU920678	cox1	Torulaspora.microellipsoides.KU920678_cox1_intron_6	Unknown	None
Torulaspora.microellipsoides.KU920678	cox1	Torulaspora.microellipsoides.KU920678_cox1_intron_7	Unknown	None
Torulaspora.microellipsoides.KU920678	cox1	Torulaspora.microellipsoides.KU920678_cox1_intron_8	Unknown	orf185_LAGLIDADG
Torulaspora.microellipsoides.KU920678	cox1	Torulaspora.microellipsoides.KU920678_cox1_intron_9	Group_II	None
Torulaspora.pretoriensis.KM595067	cob	Torulaspora.pretoriensis.KM595067_cob_intron_1	Group_ID	orf379_GIY
Torulaspora.pretoriensis.KM595067	cox1	Torulaspora.pretoriensis.KM595067_cox1_intron_1	Group_IB	orf336_LAGLIDADG
Torulaspora.pretoriensis.KM595067	cox1	Torulaspora.pretoriensis.KM595067_cox1_intron_2	Group_IB	orf440_LAGLIDADG
Torulaspora.pretoriensis.KM595067	cox1	Torulaspora.pretoriensis.KM595067_cox1_intron_3	Group_IB	orf365_LAGLIDADG
Torulaspora.pretoriensis.KM595067	cox1	Torulaspora.pretoriensis.KM595067_cox1_intron_4	Group_IB(5')	orf348_LAGLIDADG
Torulaspora.pretoriensis.KM595067	cox1	Torulaspora.pretoriensis.KM595067_cox1_intron_5	Group_IB	orf307_LAGLIDADG
Torulaspora.quercuum.KU920676	cob	Torulaspora.quercuum.KU920676_cob_intron_1	Group_ID	orf363_GIY
Torulaspora.quercuum.KU920676	cob	Torulaspora.quercuum.KU920676_cob_intron_2	Group_ID	orf184_unknown
Torulaspora.quercuum.KU920676	cob	Torulaspora.quercuum.KU920676_cob_intron_3	Group_IB	orf169_unknown
Torulaspora.quercuum.KU920676	cox1	Torulaspora.quercuum.KU920676_cox1_intron_1	Group_IB(3')	orf341_LAGLIDADG
Torulaspora.quercuum.KU920676	cox1	Torulaspora.quercuum.KU920676_cox1_intron_2	Group_IB(3')	orf140_unknown,orf219_LAGLIDADG
Torulaspora.quercuum.KU920676	cox1	Torulaspora.quercuum.KU920676_cox1_intron_3	Group_ID	orf336_LAGLIDADG
Torulaspora.quercuum.KU920676	cox1	Torulaspora.quercuum.KU920676_cox1_intron_4	Group_II	orf168_unknown
Torulaspora.quercuum.KU920676	cox1	Torulaspora.quercuum.KU920676_cox1_intron_5	Group_II	None
Torulaspora__maleeae__35652	cob	Torulaspora__maleeae__35652_cob_intron_1	Group_ID	orf204_GIY
Torulaspora__maleeae__35652	cob	Torulaspora__maleeae__35652_cob_intron_2	Group_IB(3')	orf349_LAGLIDADG
Torulaspora__maleeae__35652	cob	Torulaspora__maleeae__35652_cob_intron_3	Group_IB	orf384_LAGLIDADG
Torulaspora__maleeae__35652	cox1	Torulaspora__maleeae__35652_cox1_intron_1	Group_IB	orf334_LAGLIDADG
Torulaspora__maleeae__35652	cox1	Torulaspora__maleeae__35652_cox1_intron_2	Group_IB(3')	orf125_unknown,orf216_LAGLIDADG
Torulaspora__maleeae__35652	cox1	Torulaspora__maleeae__35652_cox1_intron_3	Group_ID	orf364_LAGLIDADG
Torulaspora__maleeae__35652	cox1	Torulaspora__maleeae__35652_cox1_intron_4	Group_IB(5')	orf307_LAGLIDADG
Torulaspora__maleeae__35652	cox1	Torulaspora__maleeae__35652_cox1_intron_5	Group_IB	orf258_LAGLIDADG
Trigonopsis__variabilis__35650	cob	Trigonopsis__variabilis__35650_cob_intron_1	Group_II	orf333_unknown
Trigonopsis__variabilis__35650	cob	Trigonopsis__variabilis__35650_cob_intron_2	Group_II	None
Trigonopsis__variabilis__35650	cox1	Trigonopsis__variabilis__35650_cox1_intron_1	Group_II	orf637_unknown
Trigonopsis__variabilis__35650	cox1	Trigonopsis__variabilis__35650_cox1_intron_2	Group_IB	orf374_LAGLIDADG
Trigonopsis__variabilis__35650	nad5	Trigonopsis__variabilis__35650_nad5_intron_1	Group_IB	orf349_LAGLIDADG
Trigonopsis__vinaria__35282	cob	Trigonopsis__vinaria__35282_cob_intron_1	Group_IA	orf203_unknown,orf409_unknown
Trigonopsis__vinaria__35282	cox1	Trigonopsis__vinaria__35282_cox1_intron_1	Group_IA,IB	orf331_LAGLIDADG,orf401_LAGLIDADG
Trigonopsis__vinaria__35282	cox1	Trigonopsis__vinaria__35282_cox1_intron_2	Group_IB(3')	orf340_LAGLIDADG
Trigonopsis__vinaria__35282	cox1	Trigonopsis__vinaria__35282_cox1_intron_3	Group_II(derived)	orf279_LAGLIDADG
Trigonopsis__vinaria__35282	cox1	Trigonopsis__vinaria__35282_cox1_intron_4	Group_I(derived)	orf331_LAGLIDADG
Trigonopsis__vinaria__35282	nad1	Trigonopsis__vinaria__35282_nad1_intron_1	Group_IC1	None
Trigonopsis__vinaria__35282	nad4	Trigonopsis__vinaria__35282_nad4_intron_1	Group_IB	orf347_LAGLIDADG
Trigonopsis__vinaria__35282	nad5	Trigonopsis__vinaria__35282_nad5_intron_1	Group_IB	orf354_LAGLIDADG
Trigonopsis__vinaria__35282	nad5	Trigonopsis__vinaria__35282_nad5_intron_2	Group_IB	orf363_LAGLIDADG
Wickerhamia__fluorescens__34579	cob	Wickerhamia__fluorescens__34579_cob_intron_1	Group_II	orf585_unknown
Wickerhamia__fluorescens__34579	cob	Wickerhamia__fluorescens__34579_cob_intron_2	Unknown	orf301_GIY
Wickerhamia__fluorescens__34579	cob	Wickerhamia__fluorescens__34579_cob_intron_3	Group_IB	orf227_LAGLIDADG
Wickerhamia__fluorescens__34579	cob	Wickerhamia__fluorescens__34579_cob_intron_4	Group_IB	orf349_LAGLIDADG
Wickerhamia__fluorescens__34579	cox1	Wickerhamia__fluorescens__34579_cox1_intron_1	Group_II	orf940_HNH
Wickerhamia__fluorescens__34579	cox1	Wickerhamia__fluorescens__34579_cox1_intron_2	Group_II	orf1143_unknown
Wickerhamia__fluorescens__34579	cox1	Wickerhamia__fluorescens__34579_cox1_intron_3	Group_IB	orf323_LAGLIDADG
Wickerhamia__fluorescens__34579	cox1	Wickerhamia__fluorescens__34579_cox1_intron_4	Group_IB	orf321_LAGLIDADG
Wickerhamia__fluorescens__34579	cox1	Wickerhamia__fluorescens__34579_cox1_intron_5	Group_I(derived)	orf274_LAGLIDADG
Wickerhamiella__cacticola__34646	cob	Wickerhamiella__cacticola__34646_cob_intron_1	Group_ID	orf373_GIY
Wickerhamiella__cacticola__34646	cob	Wickerhamiella__cacticola__34646_cob_intron_2	Group_ID	orf259_unknown
Wickerhamiella__cacticola__34646	cob	Wickerhamiella__cacticola__34646_cob_intron_3	Group_IA	orf292_LAGLIDADG
Wickerhamiella__cacticola__34646	cob	Wickerhamiella__cacticola__34646_cob_intron_4	Group_IA(5')	orf638_unknown
Wickerhamiella__cacticola__34646	cox1	Wickerhamiella__cacticola__34646_cox1_intron_1	Group_IB	orf387_LAGLIDADG
Wickerhamiella__cacticola__34646	cox1	Wickerhamiella__cacticola__34646_cox1_intron_2	Group_I(derived)	orf433_LAGLIDADG
Wickerhamiella__cacticola__34646	cox1	Wickerhamiella__cacticola__34646_cox1_intron_3	Group_ID	orf325_LAGLIDADG
Wickerhamiella__cacticola__34646	cox1	Wickerhamiella__cacticola__34646_cox1_intron_4	Group_ID,IB,IB(5')	orf321_LAGLIDADG,orf346_LAGLIDADG
Wickerhamiella__cacticola__34646	cox1	Wickerhamiella__cacticola__34646_cox1_intron_5	Group_IB	orf323_LAGLIDADG
Wickerhamiella__cacticola__34646	cox1	Wickerhamiella__cacticola__34646_cox1_intron_6	Group_IB	orf442_LAGLIDADG
Wickerhamiella__cacticola__34646	nad1	Wickerhamiella__cacticola__34646_nad1_intron_1	Group_IC1	None
Wickerhamiella__domercqiae__35638	cob	Wickerhamiella__domercqiae__35638_cob_intron_1	Group_ID	orf371_GIY
Wickerhamiella__domercqiae__35638	cob	Wickerhamiella__domercqiae__35638_cob_intron_2	Group_ID	orf258_unknown
Wickerhamiella__domercqiae__35638	cob	Wickerhamiella__domercqiae__35638_cob_intron_3	Group_IA	None
Wickerhamiella__domercqiae__35638	cox1	Wickerhamiella__domercqiae__35638_cox1_intron_1	Group_IB	orf384_LAGLIDADG
Wickerhamiella__domercqiae__35638	cox1	Wickerhamiella__domercqiae__35638_cox1_intron_2	Group_IB	orf389_LAGLIDADG
Wickerhamiella__domercqiae__35638	cox1	Wickerhamiella__domercqiae__35638_cox1_intron_3	Group_IB	orf399_LAGLIDADG
Wickerhamiella__domercqiae__35638	cox1	Wickerhamiella__domercqiae__35638_cox1_intron_4	Group_ID,IB,IB	orf310_LAGLIDADG,orf356_LAGLIDADG
Wickerhamiella__domercqiae__35638	cox1	Wickerhamiella__domercqiae__35638_cox1_intron_5	Group_IB	orf386_LAGLIDADG
Wickerhamiella__domercqiae__35638	cox1	Wickerhamiella__domercqiae__35638_cox1_intron_6	Group_IB	orf310_LAGLIDADG
Wickerhamiella__domercqiae__35638	cox1	Wickerhamiella__domercqiae__35638_cox1_intron_7	Group_I(derived),IB	orf286_LAGLIDADG,orf437_LAGLIDADG
Wickerhamiella__domercqiae__35638	nad4	Wickerhamiella__domercqiae__35638_nad4_intron_1	Group_IB	orf396_LAGLIDADG
Wickerhamomyces.canadensis.D31785	cox1	Wickerhamomyces.canadensis.D31785_cox1_intron_1	Group_IB	orf319_LAGLIDADG
Wickerhamomyces.mucosus.KC993197	cob	Wickerhamomyces.mucosus.KC993197_cob_intron_1	Group_ID	orf250_LAGLIDADG
Wickerhamomyces.mucosus.KC993197	cob	Wickerhamomyces.mucosus.KC993197_cob_intron_2	Group_IA	orf309_LAGLIDADG
Wickerhamomyces.mucosus.KC993197	cob	Wickerhamomyces.mucosus.KC993197_cob_intron_3	Group_IB	orf348_LAGLIDADG
Wickerhamomyces.mucosus.KC993197	cob	Wickerhamomyces.mucosus.KC993197_cob_intron_4	Group_IA	orf516_unknown
Wickerhamomyces.mucosus.KC993197	cox1	Wickerhamomyces.mucosus.KC993197_cox1_intron_1	Group_IB	orf360_LAGLIDADG
Wickerhamomyces.mucosus.KC993197	cox1	Wickerhamomyces.mucosus.KC993197_cox1_intron_2	Group_IB	orf404_LAGLIDADG
Wickerhamomyces.mucosus.KC993197	cox1	Wickerhamomyces.mucosus.KC993197_cox1_intron_3	Group_IB	orf379_LAGLIDADG
Wickerhamomyces.mucosus.KC993197	cox1	Wickerhamomyces.mucosus.KC993197_cox1_intron_4	Group_IB	orf343_LAGLIDADG
Wickerhamomyces.mucosus.KC993197	cox1	Wickerhamomyces.mucosus.KC993197_cox1_intron_5	Unknown	orf288_LAGLIDADG
Wickerhamomyces.pijperi.KC993192	cox1	Wickerhamomyces.pijperi.KC993192_cox1_intron_1	Group_IB	orf345_LAGLIDADG
Wickerhamomyces__alni__35274	cox1	Wickerhamomyces__alni__35274_cox1_intron_1	Group_IB	orf206_LAGLIDADG,orf129_unknown
Wickerhamomyces__alni__35274	cox1	Wickerhamomyces__alni__35274_cox1_intron_2	Group_IB	orf210_LAGLIDADG
Wickerhamomyces__alni__35274	cox3	Wickerhamomyces__alni__35274_cox3_intron_1	Group_IB	orf225_LAGLIDADG
Wickerhamomyces__anomalus__35273	cob	Wickerhamomyces__anomalus__35273_cob_intron_1	Unknown	orf438_1_unknown
Wickerhamomyces__anomalus__35273	cox1	Wickerhamomyces__anomalus__35273_cox1_intron_1	Group_IB	None
Wickerhamomyces__anomalus__35273	cox1	Wickerhamomyces__anomalus__35273_cox1_intron_2	Group_IB	orf346_LAGLIDADG
Wickerhamomyces__bovis__35271	cob	Wickerhamomyces__bovis__35271_cob_intron_1	Group_ID	orf350_GIY
Wickerhamomyces__bovis__35271	cob	Wickerhamomyces__bovis__35271_cob_intron_2	Group_IA	None
Wickerhamomyces__bovis__35271	cob	Wickerhamomyces__bovis__35271_cob_intron_3	Group_IB	orf348_LAGLIDADG
Wickerhamomyces__bovis__35271	cox3	Wickerhamomyces__bovis__35271_cox3_intron_1	Group_IB	None
Wickerhamomyces__ciferrii__35269	cob	Wickerhamomyces__ciferrii__35269_cob_intron_1	Unknown	orf101_unknown
Wickerhamomyces__ciferrii__35269	cob	Wickerhamomyces__ciferrii__35269_cob_intron_2	Group_IB	orf150_LAGLIDADG
Wickerhamomyces__ciferrii__35269	cox1	Wickerhamomyces__ciferrii__35269_cox1_intron_1	Group_IB	orf130_unknown,orf116_unknown
Wickerhamomyces__ciferrii__35269	cox1	Wickerhamomyces__ciferrii__35269_cox1_intron_2	Group_I(derived)	orf99_unknown
Wickerhamomyces__hampshirensis__35268	cox1	Wickerhamomyces__hampshirensis__35268_cox1_intron_1	Group_II	orf777_unknown
Wickerhamomyces__hampshirensis__35268	cox1	Wickerhamomyces__hampshirensis__35268_cox1_intron_2	Group_ID	orf320_LAGLIDADG
Wickerhamomyces__hampshirensis__35268	cox1	Wickerhamomyces__hampshirensis__35268_cox1_intron_3	Group_IB	orf451_LAGLIDADG
Yamadazyma__nakazawae__35252	cob	Yamadazyma__nakazawae__35252_cob_intron_1	Group_ID	orf395_GIY
Yamadazyma__nakazawae__35252	cob	Yamadazyma__nakazawae__35252_cob_intron_2	Group_IA	orf341_LAGLIDADG
Yamadazyma__philogaea__35640	cob	Yamadazyma__philogaea__35640_cob_intron_1	Group_ID	orf393_GIY
Yamadazyma__philogaea__35640	cob	Yamadazyma__philogaea__35640_cob_intron_2	Group_ID	orf263_unknown
Yamadazyma__philogaea__35640	cob	Yamadazyma__philogaea__35640_cob_intron_3	Group_IA	orf387_LAGLIDADG
Yamadazyma__philogaea__35640	cox1	Yamadazyma__philogaea__35640_cox1_intron_1	Group_IA	orf187_LAGLIDADG,orf136_LAGLIDADG
Yamadazyma__philogaea__35640	cox1	Yamadazyma__philogaea__35640_cox1_intron_2	Group_ID	orf391_LAGLIDADG
Yamadazyma__philogaea__35640	cox1	Yamadazyma__philogaea__35640_cox1_intron_3	Group_IB	None
Yamadazyma__philogaea__35640	cox1	Yamadazyma__philogaea__35640_cox1_intron_4	Group_II	orf298_LAGLIDADG
Yamadazyma__philogaea__35640	cox1	Yamadazyma__philogaea__35640_cox1_intron_5	Group_IB	orf401_LAGLIDADG
Yamadazyma__philogaea__35640	nad5	Yamadazyma__philogaea__35640_nad5_intron_1	Group_IB(3')	orf348_LAGLIDADG
Yamadazyma__scolyti__35641	cob	Yamadazyma__scolyti__35641_cob_intron_1	Group_IA	None
Yamadazyma__scolyti__35641	cox1	Yamadazyma__scolyti__35641_cox1_intron_1	Group_IB	None
Yamadazyma__scolyti__35641	cox1	Yamadazyma__scolyti__35641_cox1_intron_2	Group_IB	None
Yamadazyma__scolyti__35641	cox1	Yamadazyma__scolyti__35641_cox1_intron_3	Group_II	orf303_unknown
Yamadazyma__scolyti__35641	cox1	Yamadazyma__scolyti__35641_cox1_intron_4	Group_I(derived)	orf272_LAGLIDADG
Yamadazyma__scolyti__35641	nad5	Yamadazyma__scolyti__35641_nad5_intron_1	Group_IB	orf220_unknown,orf101_unknown
Yarrowia.alimentaria.FR877633	cob	Yarrowia.alimentaria.FR877633_cob_intron_1	Group_ID	orf271_LAGLIDADG
Yarrowia.alimentaria.FR877633	cob	Yarrowia.alimentaria.FR877633_cob_intron_2	Group_IB	orf368_LAGLIDADG
Yarrowia.alimentaria.FR877633	cox1	Yarrowia.alimentaria.FR877633_cox1_intron_1	Group_IB(3')	orf402_LAGLIDADG
Yarrowia.alimentaria.FR877633	cox1	Yarrowia.alimentaria.FR877633_cox1_intron_2	Unknown	orf316_LAGLIDADG
Yarrowia.alimentaria.FR877633	cox1	Yarrowia.alimentaria.FR877633_cox1_intron_3	Group_IB	orf413_LAGLIDADG
Yarrowia.alimentaria.FR877633	cox1	Yarrowia.alimentaria.FR877633_cox1_intron_4	Group_IB	None
Yarrowia.alimentaria.FR877633	nad5	Yarrowia.alimentaria.FR877633_nad5_intron_1	Group_IB	orf345_LAGLIDADG,orf314_unknown
Yarrowia.deformans.FR877635	cox1	Yarrowia.deformans.FR877635_cox1_intron_1	Group_IB	orf337_GIY
Yarrowia.deformans.FR877635	cox1	Yarrowia.deformans.FR877635_cox1_intron_2	Group_IB	orf335_LAGLIDADG
Yarrowia.deformans.FR877635	cox1	Yarrowia.deformans.FR877635_cox1_intron_3	Group_IB	orf392_LAGLIDADG
Yarrowia.deformans.FR877635	cox1	Yarrowia.deformans.FR877635_cox1_intron_4	Group_ID,IB,IB	orf318_LAGLIDADG,orf459_LAGLIDADG
Yarrowia.deformans.FR877635	cox1	Yarrowia.deformans.FR877635_cox1_intron_5	Group_IB	orf123_LAGLIDADG
Yarrowia.deformans.FR877635	cox1	Yarrowia.deformans.FR877635_cox1_intron_6	Group_I(derived)	orf123_LAGLIDADG,orf147_LAGLIDADG
Yarrowia.deformans.FR877635	cox1	Yarrowia.deformans.FR877635_cox1_intron_7	Group_IB	None
Yarrowia.deformans.FR877635	cox1	Yarrowia.deformans.FR877635_cox1_intron_8	Group_IB	None
Yarrowia.deformans.FR877635	cox3	Yarrowia.deformans.FR877635_cox3_intron_1	Group_ID	orf185_unknown
Yarrowia.deformans.FR877635	nad1	Yarrowia.deformans.FR877635_nad1_intron_1	Group_IB(3')	None
Yarrowia.deformans.FR877635	nad5	Yarrowia.deformans.FR877635_nad5_intron_1	Group_IB	orf346_LAGLIDADG
Yarrowia.galli.FR877636	cob	Yarrowia.galli.FR877636_cob_intron_1	Group_ID	None
Yarrowia.galli.FR877636	cob	Yarrowia.galli.FR877636_cob_intron_2	Group_IB	orf352_LAGLIDADG
Yarrowia.galli.FR877636	cob	Yarrowia.galli.FR877636_cob_intron_3	Group_II	orf789_unknown
Yarrowia.galli.FR877636	cob	Yarrowia.galli.FR877636_cob_intron_4	Group_IB	None
Yarrowia.galli.FR877636	cob	Yarrowia.galli.FR877636_cob_intron_5	Group_IA	orf455_unknown
Yarrowia.galli.FR877636	cox1	Yarrowia.galli.FR877636_cox1_intron_1	Group_IB	None
Yarrowia.galli.FR877636	cox1	Yarrowia.galli.FR877636_cox1_intron_2	Group_IB	None
Yarrowia.galli.FR877636	cox1	Yarrowia.galli.FR877636_cox1_intron_3	Group_IB	orf393_LAGLIDADG
Yarrowia.galli.FR877636	cox1	Yarrowia.galli.FR877636_cox1_intron_4	Group_ID	orf341_LAGLIDADG
Yarrowia.galli.FR877636	cox1	Yarrowia.galli.FR877636_cox1_intron_5	Group_IB,IB	orf310_LAGLIDADG
Yarrowia.galli.FR877636	cox1	Yarrowia.galli.FR877636_cox1_intron_6	Group_IB	orf317_LAGLIDADG
Yarrowia.galli.FR877636	cox1	Yarrowia.galli.FR877636_cox1_intron_7	Group_IB	orf303_LAGLIDADG
Yarrowia.galli.FR877636	cox1	Yarrowia.galli.FR877636_cox1_intron_8	Group_IB	None
Yarrowia.galli.FR877636	cox3	Yarrowia.galli.FR877636_cox3_intron_1	Group_ID	orf253_unknown
Yarrowia.galli.FR877636	nad1	Yarrowia.galli.FR877636_nad1_intron_1	Group_IC1	None
Yarrowia.galli.FR877636	nad5	Yarrowia.galli.FR877636_nad5_intron_1	Group_IB	None
Yarrowia.galli.FR877636	nad5	Yarrowia.galli.FR877636_nad5_intron_2	Group_IB	orf419_LAGLIDADG
Yarrowia.lipolytica.NC_002659	cob	Yarrowia.lipolytica.NC_002659_cob_intron_1	Group_ID	orf270_unknown
Yarrowia.lipolytica.NC_002659	cob	Yarrowia.lipolytica.NC_002659_cob_intron_2	Group_IB	orf114_unknown,orf180_LAGLIDADG
Yarrowia.lipolytica.NC_002659	cob	Yarrowia.lipolytica.NC_002659_cob_intron_3	Group_IB	orf117_unknown
Yarrowia.lipolytica.NC_002659	cob	Yarrowia.lipolytica.NC_002659_cob_intron_4	Group_IA	orf162_unknown,orf224_unknown
Yarrowia.lipolytica.NC_002659	cox1	Yarrowia.lipolytica.NC_002659_cox1_intron_1	Group_IB	orf323_GIY
Yarrowia.lipolytica.NC_002659	cox1	Yarrowia.lipolytica.NC_002659_cox1_intron_2	Group_IB	orf335_LAGLIDADG
Yarrowia.lipolytica.NC_002659	cox1	Yarrowia.lipolytica.NC_002659_cox1_intron_3	Group_IB	orf323_LAGLIDADG
Yarrowia.lipolytica.NC_002659	cox1	Yarrowia.lipolytica.NC_002659_cox1_intron_4	Group_ID,IB,IB	orf226_LAGLIDADG,orf364_LAGLIDADG
Yarrowia.lipolytica.NC_002659	cox1	Yarrowia.lipolytica.NC_002659_cox1_intron_5	Group_IB	orf248_LAGLIDADG
Yarrowia.lipolytica.NC_002659	cox1	Yarrowia.lipolytica.NC_002659_cox1_intron_6	Unknown	None
Yarrowia.lipolytica.NC_002659	cox1	Yarrowia.lipolytica.NC_002659_cox1_intron_7	Group_I(derived)	cox1_unknown
Yarrowia.lipolytica.NC_002659	cox1	Yarrowia.lipolytica.NC_002659_cox1_intron_8	Group_IB	cox1_unknown
Yarrowia.lipolytica.NC_002659	cox1	Yarrowia.lipolytica.NC_002659_cox1_intron_9	Group_IB	None
Yarrowia.lipolytica.NC_002659	cox3	Yarrowia.lipolytica.NC_002659_cox3_intron_1	Group_ID	orf185_unknown
Yarrowia.lipolytica.NC_002659	nad1	Yarrowia.lipolytica.NC_002659_nad1_intron_1	Group_IC1	None
Yarrowia.lipolytica.NC_002659	nad5	Yarrowia.lipolytica.NC_002659_nad5_intron_1	Group_IB	orf346_LAGLIDADG
Yarrowia.lipolytica.NC_002659	nad5	Yarrowia.lipolytica.NC_002659_nad5_intron_2	Group_IB	orf411_LAGLIDADG
Yarrowia.phangngaensis.FR877634	cox1	Yarrowia.phangngaensis.FR877634_cox1_intron_1	Group_IB	orf434_LAGLIDADG
Yarrowia.phangngaensis.FR877634	cox1	Yarrowia.phangngaensis.FR877634_cox1_intron_2	Group_IB	None
Yarrowia__bubula__35643	cob	Yarrowia__bubula__35643_cob_intron_1	Group_ID	None
Yarrowia__bubula__35643	cob	Yarrowia__bubula__35643_cob_intron_2	Group_IB	orf355_LAGLIDADG
Yarrowia__bubula__35643	cob	Yarrowia__bubula__35643_cob_intron_3	Group_IB	None
Yarrowia__bubula__35643	cox1	Yarrowia__bubula__35643_cox1_intron_1	Group_IB	None
Yarrowia__bubula__35643	cox1	Yarrowia__bubula__35643_cox1_intron_2	Unknown	None
Yarrowia__bubula__35643	cox1	Yarrowia__bubula__35643_cox1_intron_3	Group_IB,IB	orf263_LAGLIDADG,orf339_LAGLIDADG
Yarrowia__bubula__35643	cox1	Yarrowia__bubula__35643_cox1_intron_4	Group_IB	orf122_LAGLIDADG
Yarrowia__bubula__35643	cox1	Yarrowia__bubula__35643_cox1_intron_5	Group_IB	orf296_unknown
Yarrowia__bubula__35643	cox1	Yarrowia__bubula__35643_cox1_intron_6	Group_IB	None
Yarrowia__bubula__35643	cox1	Yarrowia__bubula__35643_cox1_intron_7	Group_IB	None
Yarrowia__bubula__35643	nad1	Yarrowia__bubula__35643_nad1_intron_1	Group_IB	None
Yarrowia__divulgata__35645	cob	Yarrowia__divulgata__35645_cob_intron_1	Group_II	orf814_unknown
Yarrowia__divulgata__35645	cob	Yarrowia__divulgata__35645_cob_intron_2	Group_ID	None
Yarrowia__divulgata__35645	cob	Yarrowia__divulgata__35645_cob_intron_3	Group_IB	orf285_LAGLIDADG
Yarrowia__divulgata__35645	cob	Yarrowia__divulgata__35645_cob_intron_4	Group_IB	None
[truncated: 86 more rows]

## Sheet: Communities
ID	Intron_Count	Gene_count	Group_count	Order_count	Membership
1	2	1	1	1	Ambrosiozyma__monospora__26279_nad5_intron_2, Ambrosiozyma__oregonensis__34946_nad5_intron_2
2	2	1	2	1	Ambrosiozyma__oregonensis__34946_cob_intron_5, Ogataea__methanolica__34900_cob_intron_1
3	2	1	2	1	Ambrosiozyma__oregonensis__34946_cob_intron_6, Ogataea__trehaloabstinens__34887_cob_intron_3
4	2	1	1	1	Barnettozyma__populi__35046_cox1_intron_5, Barnettozyma__pratensis__35047_cox1_intron_5
5	2	1	1	1	Barnettozyma__populi__35046_cox1_intron_6, Barnettozyma.californica.KC993183_cox1_intron_5
6	5	1	1	1	Barnettozyma__populi__35046_cox1_intron_7, Barnettozyma.californica.KC993183_cox1_intron_6, Phaffomyces__opuntiae__35670_cox1_intron_7, Cyberlindnera__petersonii__35325_cox1_intron_10, Cyberlindnera__fabianii__35701_cox1_intron_9
7	2	1	1	1	Barnettozyma__pratensis__35047_cox1_intron_8, Barnettozyma__salicaria__35048_cox1_intron_5
8	2	1	1	1	Barnettozyma__salicaria__35048_cox1_intron_3, Candida.norvegica.KF017573_cox1_intron_2
9	2	1	1	1	Blastobotrys__americana__34681_cox1_intron_2, Blastobotrys__proliferans__34670_cox1_intron_2
10	2	1	1	1	Candida.albicans.AF285261_cox1_intron_1, Candida__dubliniensis__34991_cox1_intron_1
11	2	1	1	1	Candida.albicans.AF285261_cox1_intron_3, Candida__dubliniensis__34991_cox1_intron_3
12	2	1	1	1	Candida.albicans.AF285261_cob_intron_2, Candida__dubliniensis__34991_cob_intron_1
13	3	1	1	1	Candida__arabinofermentans__34925_nad5_intron_2, Ogataea__trehaloabstinens__34887_nad5_intron_1, Ogataea__zsoltii__34885_nad5_intron_2
14	2	1	1	1	Candida__azyma__35286_cox1_intron_1, Wickerhamomyces.canadensis.D31785_cox1_intron_1
15	2	1	1	1	Candida__azyma__35286_cob_intron_1, Cyberlindnera__americana__35703_cob_intron_1
16	2	1	1	1	Candida__canberraensis__35018_cox1_intron_2, Candida__tanzawaensis__35010_cox1_intron_1
17	2	1	1	1	Candida__carpophila__yHDO571_cox1_intron_2, Meyerozyma.guilliermondii.KC993176_cox1_intron_2
18	2	1	1	1	Candida__carpophila__yHDO571_cox1_intron_4, Meyerozyma.guilliermondii.KC993176_cox1_intron_3
19	2	1	1	1	Candida__carpophila__yHDO571_cob_intron_1, Meyerozyma__caribbica__35662_cob_intron_1
20	3	1	1	1	Candida__carpophila__yHDO571_cob_intron_3, Meyerozyma__caribbica__35662_cob_intron_2, Meyerozyma.guilliermondii.KC993176_cob_intron_2
21	2	1	1	1	Candida__carpophila__yHDO571_nad5_intron_1, Meyerozyma__caribbica__35662_nad5_intron_1
22	2	1	1	1	Candida__carpophila__yHDO571_nad5_intron_2, Meyerozyma__caribbica__35662_nad5_intron_2
23	2	1	2	1	Candida__emberorum__35022_cob_intron_2, Candida.corydali.KC993198_cob_intron_3
24	2	1	1	1	Candida__fructus__34988_cox1_intron_1, Clavispora.lusitaniae.KC993186_cox1_intron_1
25	2	1	1	1	Candida__gotoi__35681_cox1_intron_2, Hyphopichia__heimii__35318_cox1_intron_2
26	5	1	1	1	Candida__montana__35037_cox1_intron_2, Candida.norvegica.KF017573_cox1_intron_3, Phaffomyces__opuntiae__35670_cox1_intron_5, Candida__orba__35673_cox1_intron_6, Phaffomyces__thermotolerans__35672_cox1_intron_3
27	2	1	1	1	Candida__mycetangii__35689_cox1_intron_1, Cyberlindnera__petersonii__35325_cox1_intron_4
28	2	1	1	1	Candida__orba__35673_cox1_intron_5, Phaffomyces__opuntiae__35670_cox1_intron_3
29	2	1	1	1	Candida__orba__35673_cob_intron_3, Phaffomyces__antillensis__35671_cob_intron_3
30	3	1	1	1	Candida.orthopsilosis.AY962590_cob_intron_1, Candida.theae.KC993195_cob_intron_1, Candida.parapsilosis.X74411_cob_intron_2
31	2	1	1	1	Candida.parapsilosis.X74411_cob_intron_1, Candida.metapsilosis.AY962591_cob_intron_1
32	2	1	2	1	Candida__restingae__34648_cob_intron_1, Metschnikowia.arizonensis.MT449702_cob_intron_3
33	2	1	2	2	Cyberlindnera__fabianii__35701_cox1_intron_5, Hyphopichia__burtonii__35682_cox1_intron_1
34	2	1	1	1	Cyberlindnera__fabianii__35701_cox1_intron_6, Cyberlindnera__petersonii__35325_cox1_intron_7
35	3	1	1	1	Cyberlindnera__fabianii__35701_cox1_intron_7, Cyberlindnera__petersonii__35325_cox1_intron_8, Cyberlindnera__misumaiensis__34979_cox1_intron_3
36	2	1	1	1	Cyberlindnera__fabianii__35701_cox1_intron_8, Cyberlindnera__petersonii__35325_cox1_intron_9
37	4	1	1	1	Cyberlindnera__fabianii__35701_cob_intron_3, Wickerhamomyces__bovis__35271_cob_intron_3, Cyberlindnera__misumaiensis__34979_cob_intron_3, Cyberlindnera__petersonii__35325_cob_intron_3
38	2	1	1	1	Cyberlindnera__fabianii__35701_cob_intron_4, Cyberlindnera__petersonii__35325_cob_intron_4
39	2	1	1	1	Cyberlindnera.jadinii.KC993189_cox1_intron_1, Cyberlindnera__saturnus__35686_cox1_intron_3
40	2	1	1	1	Cyberlindnera__maclurae__35699_cob_intron_2, Cyberlindnera__misumaiensis__34979_cob_intron_2
41	2	1	1	1	Cyberlindnera__maclurae__35699_cob_intron_1, Cyberlindnera__misumaiensis__34979_cob_intron_1
42	2	1	1	1	Cyberlindnera__mrakii__34978_cox3_intron_1, Cyberlindnera__suaveolens__35687_cox3_intron_1
43	3	1	1	1	Cyberlindnera__mrakii__34978_cob_intron_2, Cyberlindnera__saturnus__35686_cob_intron_2, Cyberlindnera__suaveolens__35687_cob_intron_2
44	2	1	1	1	Cyberlindnera__mrakii__34978_cob_intron_3, Cyberlindnera__saturnus__35686_cob_intron_3
45	2	1	1	1	Cyberlindnera__petersonii__35325_cox1_intron_2, Cyberlindnera__xylosilytica__35688_cox1_intron_2
46	2	1	1	1	Cyberlindnera__saturnus__35686_cob_intron_4, Cyberlindnera__suaveolens__35687_cob_intron_3
47	2	1	1	1	Debaryomyces__fabryi__41829_cox1_intron_5, Debaryomyces.hansenii.NC_010166_cox1_intron_3
48	3	1	1	1	Debaryomyces__fabryi__41829_cox1_intron_4, Debaryomyces__prosopidis__41678_cox1_intron_4, Debaryomyces__subglobosus__41824_cox1_intron_4
49	3	1	1	1	Debaryomyces__fabryi__41829_cox1_intron_3, Debaryomyces__subglobosus__41824_cox1_intron_3, Candida.psychrophila.MF163266_cox1_intron_4
50	4	1	1	1	Debaryomyces__fabryi__41829_cox1_intron_2, Debaryomyces__prosopidis__41678_cox1_intron_3, Debaryomyces__maramus__41713_cox1_intron_1, Candida.psychrophila.MF163266_cox1_intron_3
51	3	1	1	1	Debaryomyces__fabryi__41829_cox1_intron_1, Debaryomyces__subglobosus__41824_cox1_intron_2, Debaryomyces__prosopidis__41678_cox1_intron_2
52	2	1	1	1	Debaryomyces__fabryi__41829_cob_intron_3, Debaryomyces__subglobosus__41824_cob_intron_3
53	3	1	1	1	Debaryomyces__fabryi__41829_cob_intron_2, Debaryomyces__subglobosus__41824_cob_intron_2, Debaryomyces.hansenii.NC_010166_cob_intron_2
54	2	1	1	1	Debaryomyces.hansenii.NC_010166_cob_intron_1, Debaryomyces__subglobosus__41824_cob_intron_1
55	4	1	1	1	Debaryomyces.hansenii.NC_010166_cob_intron_3, Debaryomyces__maramus__41713_cob_intron_3, Debaryomyces__prosopidis__41678_cob_intron_1, Candida.psychrophila.MF163266_cob_intron_3
56	2	1	1	1	Debaryomyces__maramus__41713_cob_intron_2, Debaryomyces__nepalensis__41693_cob_intron_1
57	2	1	1	1	Debaryomyces__prosopidis__41678_cox1_intron_1, Debaryomyces__subglobosus__41824_cox1_intron_1
58	2	1	1	1	Dipodascus__albidus__34661_cox1_intron_1, Dipodascus__geniculatus__41822_cox1_intron_4
59	2	1	1	1	Dipodascus__albidus__34661_cox1_intron_4, Dipodascus__geniculatus__41822_cox1_intron_7
60	2	1	1	1	Dipodascus__albidus__34661_cob_intron_2, Geotrichum.candidum.HG530139_cob_intron_1
61	2	1	1	1	Dipodascus__albidus__34661_cob_intron_5, Dipodascus__geniculatus__41822_cob_intron_5
62	2	1	1	1	Hanseniaspora__osmophila__34957_cob_intron_1, Hanseniaspora__vinae_cob_intron_1
63	7	1	3	2	Hanseniaspora__vinae_cox1_intron_3, Saccharomyces.jurei.LT986467.corrected_cox1_intron_4, Saccharomyces.kudriavzevii.KX657746_cox1_intron_4, Saccharomyces.cerevisiae.NC_001224_cox1_intron_5, Saccharomyces.mikatae.KX657747_cox1_intron_5, Saccharomyces.arboricola.KX657740_cox1_intron_4, Lachancea.kluyveri.HE664112_cox1_intron_5
64	2	1	2	2	Hyphopichia__burtonii__35682_cox1_intron_2, Saccharomycopsis.malanga.CP025327_cox1_intron_4
65	2	1	1	1	Kazachstania__aerobia__yHAB164_cox1_intron_2, Kazachstania.servazzii.AJ430679_cox1_intron_2
66	2	1	1	1	Kazachstania__naganishii__yHAB139_cox1_intron_2, Kazachstania.sinensis.MG674287_cox1_intron_1
67	2	1	1	1	Kazachstania__naganishii__yHAB139_cox1_intron_4, Kazachstania.sinensis.MG674287_cox1_intron_3
68	2	1	1	1	Kazachstania__naganishii__yHAB139_cox1_intron_7, Kazachstania.sinensis.MG674287_cox1_intron_5
69	2	1	1	1	Kazachstania__naganishii__yHAB139_cob_intron_3, Kazachstania.sinensis.MG674287_cob_intron_1
70	2	1	1	1	Kazachstania__naganishii__yHAB139_cob_intron_4, Kazachstania.sinensis.MG674287_cob_intron_3
71	2	1	2	1	Kazachstania__spencerorum__yHAB155_cob_intron_2, Naumovozyma.dairenensis.KU920679_cob_intron_1
72	2	1	1	1	Kodamaea__ohmeri__35677_cox1_intron_1, Millerozyma.farinosa.FN870377_cox1_intron_2
73	2	1	1	1	Kodamaea__ohmeri__35677_cob_intron_2, Millerozyma.farinosa.FN870377_cob_intron_2
74	2	1	1	1	Kodamaea__ohmeri__35677_cob_intron_3, Millerozyma.farinosa.FN870377_cob_intron_3
75	3	1	2	1	Komagataella.phaffii.FR839632_cox1_intron_2, Ogataea__nitratoaversa__34636_cox1_intron_4, Ogataea__henricii__26124_cox1_intron_8
76	2	1	1	1	Komagataella.phaffii.FR839632_cob_intron_3, Komagataella__populi__26274_cob_intron_3
77	2	1	1	1	Komagataella__populi__26274_cob_intron_2, Komagataella__pseudopastoris__34939_cob_intron_1
78	4	1	3	2	Kuraishia__capsulata__34937_cox1_intron_2, Kuraishia__molischiana__34933_cox1_intron_2, Ogataea__glucozyma__34897_cox1_intron_3, Peterozyma__xylosa__34883_cox1_intron_3
79	2	1	2	1	Lachancea__cidri__34698_cox1_intron_2, Zygotorulaspora__mrakii__26256_cox1_intron_2
80	13	1	3	1	Lachancea.dasiensis.HE983611_cox1_intron_1, Lachancea__mirantina__34691_cox1_intron_1, Saccharomyces.cerevisiae.NC_001224_cox1_intron_3, Lachancea.thermotolerans.AJ634268_cox1_intron_1, Lachancea.nothofagi.HE983612_cox1_intron_1, Torulaspora__maleeae__35652_cox1_intron_1, Torulaspora.delbrueckii.KM595073_cox1_intron_1, Torulaspora.pretoriensis.KM595067_cox1_intron_1, Lachancea__lanzarotensis__346…
81	7	1	2	1	Lachancea.dasiensis.HE983611_cox1_intron_2, Lachancea__lanzarotensis__34693_cox1_intron_3, Lachancea.meyersii.HE983614_cox1_intron_3, Lachancea.nothofagi.HE983612_cox1_intron_2, Lachancea.thermotolerans.AJ634268_cox1_intron_3, Lachancea__mirantina__34691_cox1_intron_2, Torulaspora.pretoriensis.KM595067_cox1_intron_3
82	9	1	2	1	Lachancea.dasiensis.HE983611_cox1_intron_3, Lachancea__mirantina__34691_cox1_intron_3, Lachancea.kluyveri.HE664112_cox1_intron_4, Zygosaccharomyces__kombuchaensis__34865_cox1_intron_5, Lachancea__waltii__26219_cox1_intron_3, Lachancea__fermentati__34695_cox1_intron_3, Lachancea.meyersii.HE983614_cox1_intron_4, Torulaspora__maleeae__35652_cox1_intron_4, Torulaspora.pretoriensis.KM595067_cox1_intro…
83	6	1	2	1	Lachancea.dasiensis.HE983611_cox1_intron_4, Lachancea__mirantina__34691_cox1_intron_4, Lachancea.meyersii.HE983614_cox1_intron_5, Torulaspora.pretoriensis.KM595067_cox1_intron_5, Torulaspora.microellipsoides.KU920678_cox1_intron_4, Zygosaccharomyces__kombuchaensis__34865_cox1_intron_6
84	2	1	2	1	Lachancea__fermentati__34695_cob_intron_1, Torulaspora.quercuum.KU920676_cob_intron_1
85	9	1	3	1	Lachancea__fermentati__34695_cob_intron_2, Lachancea__waltii__26219_cob_intron_2, Lachancea.meyersii.HE983614_cob_intron_2, Zygosaccharomyces__bisporus__34866_cob_intron_1, Lachancea.kluyveri.HE664112_cob_intron_3, Saccharomyces.uvarum.KX657742_cob_intron_3, Zygosaccharomyces.mellis.KU920675_cob_intron_2, Torulaspora__maleeae__35652_cob_intron_2, Zygosaccharomyces__rouxii__34863_cob_intron_2
86	5	1	2	1	Lachancea.kluyveri.HE664112_cox1_intron_2, Lachancea.thermotolerans.AJ634268_cox1_intron_2, Lachancea__lanzarotensis__34693_cox1_intron_2, Zygosaccharomyces__bailii__34867_cox1_intron_2, Lachancea.meyersii.HE983614_cox1_intron_2
87	4	1	1	1	Lachancea.kluyveri.HE664112_cob_intron_1, Lachancea__waltii__26219_cob_intron_1, Lachancea__mirantina__34691_cob_intron_1, Lachancea.meyersii.HE983614_cob_intron_1
88	3	1	2	1	Lachancea.meyersii.HE983614_cox1_intron_6, Zygosaccharomyces.parabailii.CP019506_cox1_intron_4, Zygosaccharomyces__bailii__34867_cox1_intron_4
89	2	1	1	1	Lachancea__mirantina__34691_cox1_intron_5, Lachancea__waltii__26219_cox1_intron_4
90	2	1	1	1	Lipomyces__arxii__34754_cox1_intron_1, Lipomyces__mesembrius__34749_cox1_intron_1
91	2	1	1	1	Lipomyces__arxii__34754_cox1_intron_2, Lipomyces__mesembrius__34749_cox1_intron_2
92	2	1	1	1	Lipomyces__arxii__34754_cox1_intron_3, Lipomyces__mesembrius__34749_cox1_intron_3
93	2	1	1	1	Lipomyces__arxii__34754_cox1_intron_4, Lipomyces__mesembrius__34749_cox1_intron_5
94	2	1	1	1	Lipomyces__arxii__34754_cob_intron_2, Lipomyces__mesembrius__34749_cob_intron_2
95	2	1	1	1	Lipomyces__arxii__34754_nad1_intron_1, Lipomyces__mesembrius__34749_nad1_intron_1
96	2	1	1	1	Magnusiomyces.tetraspermus.KJ459951_cox1_intron_5, Magnusiomyces.magnusii.JQ236859_cox1_intron_9
97	2	1	1	1	Magnusiomyces.tetraspermus.KJ459951_cob_intron_2, Magnusiomyces.magnusii.JQ236859_cob_intron_2
98	2	1	1	1	Magnusiomyces.tetraspermus.KJ459951_cob_intron_1, Magnusiomyces.magnusii.JQ236859_cob_intron_1
99	2	1	1	1	Metschnikowia.aberdeeniae.MT433105_cox1_intron_4, Metschnikowia.shivogae.MT433108_cox1_intron_3
100	3	1	1	1	Metschnikowia.aberdeeniae.MT433105_cox1_intron_5, Metschnikowia.shivogae.MT433108_cox1_intron_5, Metschnikowia.hibisci.MT447079_cox1_intron_6
101	2	1	1	1	Metschnikowia.aberdeeniae.MT433105_cob_intron_1, Metschnikowia.shivogae.MT433108_cob_intron_1
102	2	1	1	1	Metschnikowia.aberdeeniae.MT433105_cob_intron_2, Metschnikowia.shivogae.MT433108_cob_intron_2
103	5	1	1	1	Metschnikowia.aberdeeniae.MT433105_cob_intron_3, Metschnikowia.shivogae.MT433108_cob_intron_4, Metschnikowia.drakensbergensis.MT442054_cob_intron_2, Metschnikowia.hibisci.MT447079_cob_intron_6, Metschnikowia.proteae.MT442057_cob_intron_2
104	2	1	1	1	Metschnikowia.aberdeeniae.MT433105_cob_intron_4, Metschnikowia.shivogae.MT433108_cob_intron_5
105	8	1	1	1	Metschnikowia.borealis.MT433104_cob_intron_2, Metschnikowia.santaceciliae.MT433110_cob_intron_4, Metschnikowia.ipomoeae.MT433112_cob_intron_4, Metschnikowia.lockheadii.MT433100_cob_intron_5, Metschnikowia.cerradonensis.MT442070_cob_intron_5, Metschnikowia.matae.MT433115_cob_intron_4, Metschnikowia.matae.MT433114_cob_intron_4, Metschnikowia.continentalis.MT442071_cob_intron_6
106	3	1	1	1	Metschnikowia.bowlesiae.MT447074_atp6_intron_1, Metschnikowia.similis.MT447076_atp6_intron_1, Metschnikowia.dekortum.MT442072_atp6_intron_1
107	3	1	1	1	Metschnikowia.bowlesiae.MT447074_cob_intron_5, Metschnikowia.similis.MT447076_cob_intron_5, Metschnikowia.dekortum.MT442072_cob_intron_5
108	3	1	1	1	Metschnikowia.bowlesiae.MT447074_cob_intron_4, Metschnikowia.similis.MT447076_cob_intron_4, Metschnikowia.dekortum.MT442072_cob_intron_4
109	3	1	1	1	Metschnikowia.bowlesiae.MT447074_cob_intron_3, Metschnikowia.similis.MT447076_cob_intron_3, Metschnikowia.dekortum.MT442072_cob_intron_3
110	3	1	1	1	Metschnikowia.bowlesiae.MT447074_cob_intron_2, Metschnikowia.dekortum.MT442072_cob_intron_2, Metschnikowia.similis.MT447076_cob_intron_2
111	3	1	1	1	Metschnikowia.bowlesiae.MT447074_cob_intron_1, Metschnikowia.dekortum.MT442072_cob_intron_1, Metschnikowia.similis.MT447076_cob_intron_1
112	2	1	1	1	Metschnikowia.bowlesiae.MT447074_nad5_intron_2, Metschnikowia.dekortum.MT442072_nad5_intron_2
113	6	1	1	1	Metschnikowia.cerradonensis.MT442070_cob_intron_1, Metschnikowia.matae.MT433114_cob_intron_1, Metschnikowia.continentalis.MT442071_cob_intron_1, Metschnikowia.matae.MT433115_cob_intron_1, Metschnikowia.ipomoeae.MT433112_cob_intron_1, Metschnikowia.lockheadii.MT433100_cob_intron_1
114	5	1	1	1	Metschnikowia.cerradonensis.MT442070_cob_intron_3, Metschnikowia.continentalis.MT442071_cob_intron_2, Metschnikowia.matae.MT433115_cob_intron_2, Metschnikowia.ipomoeae.MT433112_cob_intron_2, Metschnikowia.lockheadii.MT433100_cob_intron_2
115	2	1	1	1	Metschnikowia.cerradonensis.MT442070_cob_intron_4, Metschnikowia.continentalis.MT442071_cob_intron_5
116	5	1	1	1	Metschnikowia.cerradonensis.MT442070_cob_intron_6, Metschnikowia.matae.MT433115_cob_intron_5, Metschnikowia.matae.MT433114_cob_intron_5, Metschnikowia.lockheadii.MT433100_cob_intron_6, Metschnikowia.continentalis.MT442071_cob_intron_7
117	6	1	1	1	Metschnikowia.cerradonensis.MT442070_cob_intron_7, Metschnikowia.matae.MT433114_cob_intron_6, Metschnikowia.matae.MT433115_cob_intron_6, Metschnikowia.lockheadii.MT433100_cob_intron_7, Metschnikowia.ipomoeae.MT433112_cob_intron_6, Metschnikowia.continentalis.MT442071_cob_intron_8
118	6	1	1	1	Metschnikowia.cerradonensis.MT442070_cob_intron_8, Metschnikowia.continentalis.MT442071_cob_intron_9, Metschnikowia.ipomoeae.MT433112_cob_intron_7, Metschnikowia.lockheadii.MT433100_cob_intron_8, Metschnikowia.matae.MT433114_cob_intron_7, Metschnikowia.matae.MT433115_cob_intron_7
119	4	1	1	1	Metschnikowia.cerradonensis.MT442070_cob_intron_9, Metschnikowia.matae.MT433115_cob_intron_8, Metschnikowia.continentalis.MT442071_cob_intron_10, Metschnikowia.matae.MT433114_cob_intron_8
120	6	1	1	1	Metschnikowia.cerradonensis.MT442070_cob_intron_10, Metschnikowia.matae.MT433114_cob_intron_9, Metschnikowia.matae.MT433115_cob_intron_9, Metschnikowia.continentalis.MT442071_cob_intron_11, Metschnikowia.ipomoeae.MT433112_cob_intron_9, Metschnikowia.lockheadii.MT433100_cob_intron_10
121	3	1	1	1	Metschnikowia.cerradonensis.MT442070_nad1_intron_1, Metschnikowia.matae.MT433114_nad1_intron_1, Metschnikowia.matae.MT433115_nad1_intron_1
122	4	1	1	1	Metschnikowia.cerradonensis.MT442070_nad5_intron_2, Metschnikowia.continentalis.MT442071_nad5_intron_2, Metschnikowia.matae.MT433114_nad5_intron_2, Metschnikowia.matae.MT433115_nad5_intron_2
123	5	1	1	1	Metschnikowia.cerradonensis.MT442070_nad5_intron_1, Metschnikowia.matae.MT433115_nad5_intron_1, Metschnikowia.ipomoeae.MT433112_nad5_intron_1, Metschnikowia.lockheadii.MT433100_nad5_intron_1, Metschnikowia.continentalis.MT442071_nad5_intron_1
124	6	1	1	1	Metschnikowia.continentalis.MT442071_atp6_intron_1, Metschnikowia.matae.MT433115_atp6_intron_1, Metschnikowia.matae.MT433114_atp6_intron_1, Metschnikowia.santaceciliae.MT433110_atp6_intron_1, Metschnikowia.ipomoeae.MT433112_atp6_intron_1, Metschnikowia.lockheadii.MT433100_atp6_intron_1
125	3	1	1	1	Metschnikowia.continentalis.MT442071_nad1_intron_1, Metschnikowia.lockheadii.MT433100_nad1_intron_1, Metschnikowia.ipomoeae.MT433112_nad1_intron_1
126	3	1	1	1	Metschnikowia.dekortum.MT442072_cox1_intron_8, Metschnikowia.santaceciliae.MT433110_cox1_intron_9, Metschnikowia.lockheadii.MT433100_cox1_intron_11
127	2	1	1	1	Metschnikowia.drakensbergensis.MT442054_cox1_intron_1, Metschnikowia.proteae.MT442057_cox1_intron_1
128	2	1	1	1	Metschnikowia.drakensbergensis.MT442054_cox1_intron_2, Metschnikowia.proteae.MT442057_cox1_intron_2
129	2	1	1	1	Metschnikowia.drakensbergensis.MT442054_cox1_intron_3, Metschnikowia.proteae.MT442057_cox1_intron_3
130	2	1	1	1	Metschnikowia.drakensbergensis.MT442054_cox1_intron_4, Metschnikowia.proteae.MT442057_cox1_intron_4
131	2	1	1	1	Metschnikowia.drakensbergensis.MT442054_cox1_intron_6, Metschnikowia.proteae.MT442057_cox1_intron_5
132	2	1	1	1	Metschnikowia.drakensbergensis.MT442054_cox1_intron_7, Metschnikowia.proteae.MT442057_cox1_intron_6
133	2	1	1	1	Metschnikowia.drakensbergensis.MT442054_cox1_intron_8, Metschnikowia.proteae.MT442057_cox1_intron_7
134	2	1	1	1	Metschnikowia.drakensbergensis.MT442054_cox1_intron_10, Metschnikowia.proteae.MT442057_cox1_intron_10
135	2	1	1	1	Metschnikowia.drakensbergensis.MT442054_atp6_intron_1, Metschnikowia.proteae.MT442057_atp6_intron_1
136	2	1	1	1	Metschnikowia.drakensbergensis.MT442054_cob_intron_1, Metschnikowia.proteae.MT442057_cob_intron_1
137	2	1	1	1	Metschnikowia.drakensbergensis.MT442054_cob_intron_3, Metschnikowia.proteae.MT442057_cob_intron_3
138	2	1	1	1	Metschnikowia.drakensbergensis.MT442054_nad1_intron_1, Metschnikowia.proteae.MT442057_nad1_intron_1
139	2	1	1	1	Metschnikowia.drakensbergensis.MT442054_nad5_intron_1, Metschnikowia.proteae.MT442057_nad5_intron_1
140	5	1	1	1	Metschnikowia.hamakuensis.MT449697_cox1_intron_1, Metschnikowia.kipukae.MT421951_cox1_intron_1, Metschnikowia.hawaiiensis.MT442058_cox1_intron_2, Metschnikowia.kamakouana.MT433119_cox1_intron_2, Metschnikowia.mauinuiana.MT449699_cox1_intron_2
141	4	1	1	1	Metschnikowia.hamakuensis.MT449697_cox1_intron_2, Metschnikowia.hawaiiensis.MT442058_cox1_intron_4, Metschnikowia.kamakouana.MT433119_cox1_intron_3, Metschnikowia.mauinuiana.MT449699_cox1_intron_3
142	2	1	1	1	Metschnikowia.hamakuensis.MT449697_cox1_intron_3, Metschnikowia.kamakouana.MT433119_cox1_intron_4
143	2	1	1	1	Metschnikowia.hamakuensis.MT449697_cob_intron_1, Metschnikowia.mauinuiana.MT449699_cob_intron_3
144	4	1	1	1	Metschnikowia.hamakuensis.MT449697_nad1_intron_1, Metschnikowia.hawaiiensis.MT442058_nad1_intron_1, Metschnikowia.mauinuiana.MT449699_nad1_intron_1, Metschnikowia.kamakouana.MT433119_nad1_intron_1
145	3	2	1	1	Metschnikowia.hawaiiensis.MT442058_cox1_intron_1, Metschnikowia.mauinuiana.MT449699_cox1_intron_1, Metschnikowia.mauinuiana.MT449699_nad2_intron_1
146	2	1	1	1	Metschnikowia.hawaiiensis.MT442058_cox1_intron_6, Metschnikowia.mauinuiana.MT449699_cox1_intron_5
147	2	1	1	1	Metschnikowia.hawaiiensis.MT442058_cob_intron_1, Metschnikowia.mauinuiana.MT449699_cob_intron_1
148	2	1	1	1	Metschnikowia.ipomoeae.MT433112_cox1_intron_1, Metschnikowia.lockheadii.MT433100_cox1_intron_3
149	2	1	1	1	Metschnikowia.ipomoeae.MT433112_cox1_intron_2, Metschnikowia.lockheadii.MT433100_cox1_intron_4
150	2	1	1	1	Metschnikowia.ipomoeae.MT433112_cox1_intron_3, Metschnikowia.lockheadii.MT433100_cox1_intron_5
151	3	1	1	1	Metschnikowia.ipomoeae.MT433112_cox1_intron_4, Metschnikowia.santaceciliae.MT433110_cox1_intron_5, Metschnikowia.lockheadii.MT433100_cox1_intron_7
152	5	1	1	1	Metschnikowia.ipomoeae.MT433112_cox1_intron_5, Metschnikowia.santaceciliae.MT433110_cox1_intron_7, Metschnikowia.lockheadii.MT433100_cox1_intron_9, Metschnikowia.santaceciliae.MT433110_cox1_intron_6, Metschnikowia.lockheadii.MT433100_cox1_intron_8
153	3	1	1	1	Metschnikowia.ipomoeae.MT433112_cox1_intron_6, Metschnikowia.santaceciliae.MT433110_cox1_intron_8, Metschnikowia.lockheadii.MT433100_cox1_intron_10
154	3	1	1	1	Metschnikowia.ipomoeae.MT433112_cox1_intron_8, Metschnikowia.santaceciliae.MT433110_cox1_intron_10, Metschnikowia.lockheadii.MT433100_cox1_intron_12
155	2	1	1	1	Metschnikowia.ipomoeae.MT433112_cox1_intron_9, Metschnikowia.lockheadii.MT433100_cox1_intron_13
156	3	1	1	1	Metschnikowia.ipomoeae.MT433112_cox1_intron_10, Metschnikowia.lockheadii.MT433100_cox1_intron_14, Metschnikowia.lockheadii.MT433100_cox1_intron_15
157	2	1	1	1	Metschnikowia.ipomoeae.MT433112_cox1_intron_11, Metschnikowia.lockheadii.MT433100_cox1_intron_16
158	5	1	1	1	Metschnikowia.ipomoeae.MT433112_cob_intron_3, Metschnikowia.santaceciliae.MT433110_cob_intron_3, Metschnikowia.lockheadii.MT433100_cob_intron_3, Metschnikowia.matae.MT433115_cob_intron_3, Metschnikowia.matae.MT433114_cob_intron_3
159	3	1	1	1	Metschnikowia.ipomoeae.MT433112_nad5_intron_2, Metschnikowia.santaceciliae.MT433110_nad5_intron_2, Metschnikowia.lockheadii.MT433100_nad5_intron_2
160	2	1	1	1	Metschnikowia.kamakouana.MT433119_cox1_intron_5, Metschnikowia.mauinuiana.MT449699_cox1_intron_4
161	2	1	1	1	Metschnikowia.kamakouana.MT433119_cob_intron_1, Metschnikowia.hawaiiensis.MT442058_cob_intron_3
162	2	1	1	1	Metschnikowia.similis.MT447076_nad1_intron_1, Metschnikowia.bowlesiae.MT447074_nad1_intron_1
163	2	1	1	1	Candida.nivariensis.KU920681_cox1_intron_2, Nakaseomyces__bracarensis_cox1_intron_3
164	3	1	1	1	Ogataea__glucozyma__34897_cox1_intron_4, Ogataea__henricii__26124_cox1_intron_6, Ogataea__zsoltii__34885_cox1_intron_6
165	5	1	1	1	Ogataea__glucozyma__34897_cox1_intron_5, Ogataea__henricii__26124_cox1_intron_7, Ogataea__zsoltii__34885_cox1_intron_7, Ogataea__trehalophila__34886_cox1_intron_5, Ogataea__populiabae__34637_cox1_intron_5
166	2	1	1	1	Ogataea__glucozyma__34897_cox1_intron_6, Ogataea__zsoltii__34885_cox1_intron_9
167	3	1	1	1	Ogataea__glucozyma__34897_cob_intron_2, Ogataea__henricii__26124_cob_intron_2, Ogataea__pini__34891_cob_intron_2
168	2	1	1	1	Ogataea__glucozyma__34897_cob_intron_3, Ogataea__henricii__26124_cob_intron_3
169	2	1	1	1	Ogataea__glucozyma__34897_nad4_intron_1, Ogataea__zsoltii__34885_nad4_intron_1
170	4	1	1	1	Ogataea__glucozyma__34897_nad5_intron_1, Ogataea__henricii__26124_nad5_intron_1, Ogataea__zsoltii__34885_nad5_intron_1, Ogataea__populiabae__34637_nad5_intron_1
171	4	1	1	1	Ogataea__henricii__26124_cox1_intron_1, Ogataea__populiabae__34637_cox1_intron_1, Ogataea__nonfermentans__34904_cox1_intron_1, Ogataea__minuta__34902_cox1_intron_2
172	2	1	1	1	Ogataea__methanolica__34900_cox1_intron_2, Ogataea__trehalophila__34886_cox1_intron_2
173	2	1	1	1	Ogataea__minuta__34902_cox1_intron_3, Ogataea__nonfermentans__34904_cox1_intron_2
174	2	1	1	1	Ogataea__minuta__34902_cox1_intron_4, Ogataea__nonfermentans__34904_cox1_intron_6
175	2	1	1	1	Ogataea__minuta__34902_cob_intron_1, Ogataea__nonfermentans__34904_cob_intron_1
176	3	1	1	1	Ogataea__nonfermentans__34904_cox1_intron_7, Ogataea__minuta__34902_cox1_intron_6, Ogataea__minuta__34902_cox1_intron_5
177	2	1	1	1	Ogataea__parapolymorpha__26177_cox1_intron_1, Ogataea.angusta.HQ616673_cox1_intron_1
178	2	1	1	1	Ogataea__parapolymorpha__26177_cox1_intron_2, Ogataea.angusta.HQ616673_cox1_intron_2
179	2	1	2	1	Ogataea__pini__34891_cob_intron_3, Kuraishia__molischiana__34933_cob_intron_1
180	2	1	1	1	Ogataea__polymorpha__41802_cox1_intron_1, Ogataea.thermophila.KC993173_cox1_intron_1
181	2	1	1	1	Ogataea__polymorpha__41802_cox1_intron_2, Ogataea.thermophila.KC993173_cox1_intron_2
182	2	1	1	1	Ogataea__polymorpha__41802_cox1_intron_3, Ogataea.thermophila.KC993173_cox1_intron_3
183	2	1	1	1	Ogataea__populiabae__34637_cox1_intron_3, Ogataea__trehaloabstinens__34887_cox1_intron_2
184	3	1	1	1	Ogataea__populiabae__34637_cox1_intron_4, Ogataea__trehalophila__34886_cox1_intron_4, Ogataea__trehaloabstinens__34887_cox1_intron_3
185	2	1	1	1	Peterozyma__toletana__34884_cox1_intron_4, Peterozyma__xylosa__34883_cox1_intron_2
186	2	1	1	1	Peterozyma__toletana__34884_atp6_intron_1, Peterozyma__xylosa__34883_atp6_intron_1
187	2	1	1	1	Peterozyma__toletana__34884_nad5_intron_1, Peterozyma__xylosa__34883_nad5_intron_1
188	2	1	1	1	Phaffomyces__opuntiae__35670_cox1_intron_6, Phaffomyces__thermotolerans__35672_cox1_intron_4
189	2	1	1	1	Pichia__heedii__34627_cox1_intron_4, Pichia.kluyveri.KC993182_cox1_intron_2
190	2	1	1	1	Pichia__heedii__34627_cox1_intron_5, Pichia.kluyveri.KC993182_cox1_intron_3
191	2	1	1	1	Pichia__heedii__34627_cox1_intron_6, Pichia.kluyveri.KC993182_cox1_intron_4
192	2	1	1	1	Pichia__heedii__34627_cox1_intron_7, Pichia.kluyveri.KC993182_cox1_intron_5
193	2	1	1	1	Pichia__heedii__34627_cob_intron_1, Pichia__occidentalis__34622_cob_intron_2
194	3	1	1	1	Pichia__heedii__34627_cob_intron_2, Pichia__nakasei__34624_cob_intron_4, Pichia.kluyveri.KC993182_cob_intron_2
195	3	1	1	1	Pichia__heedii__34627_nad5_intron_1, Pichia__nakasei__34624_nad5_intron_1, Pichia.kluyveri.KC993182_nad5_intron_1
196	3	1	1	1	Saccharomyces.arboricola.KX657740_cox1_intron_1, Saccharomyces.cerevisiae.NC_001224_cox1_intron_1, Saccharomyces.mikatae.KX657747_cox1_intron_1
197	4	1	1	1	Saccharomyces.arboricola.KX657740_cox1_intron_3, Saccharomyces.jurei.LT986467.corrected_cox1_intron_3, Saccharomyces.kudriavzevii.KX657746_cox1_intron_3, Saccharomyces.mikatae.KX657747_cox1_intron_4
198	3	1	1	1	Saccharomyces.cerevisiae.NC_001224_cox1_intron_2, Saccharomyces.jurei.LT986467.corrected_cox1_intron_1, Saccharomyces.paradoxus.JQ862335_cox1_intron_1
199	3	1	1	1	Saccharomyces.cerevisiae.NC_001224_cox1_intron_6, Saccharomyces.paradoxus.JQ862335_cox1_intron_3, Saccharomyces.mikatae.KX657747_cox1_intron_6
200	4	1	1	1	Saccharomyces.cerevisiae.NC_001224_cox1_intron_7, Saccharomyces.mikatae.KX657747_cox1_intron_7, Saccharomyces.paradoxus.JQ862335_cox1_intron_4, Saccharomyces.kudriavzevii.KX657746_cox1_intron_5
201	5	1	1	1	Saccharomyces.cerevisiae.NC_001224_cob_intron_1, Saccharomyces.jurei.LT986467.corrected_cob_intron_1, Saccharomyces.paradoxus.JQ862335_cob_intron_2, Saccharomyces.mikatae.KX657747_cob_intron_2, Saccharomyces.kudriavzevii.KX657746_cob_intron_2
202	2	1	1	1	Saccharomyces.cerevisiae.NC_001224_cob_intron_2, Saccharomyces.jurei.LT986467.corrected_cob_intron_2
203	5	1	1	1	Saccharomyces.cerevisiae.NC_001224_cob_intron_3, Saccharomyces.jurei.LT986467.corrected_cob_intron_3, Saccharomyces.paradoxus.JQ862335_cob_intron_4, Saccharomyces.kudriavzevii.KX657746_cob_intron_4, Saccharomyces.mikatae.KX657747_cob_intron_4
204	3	1	2	1	Saccharomyces.cerevisiae.NC_001224_cob_intron_4, Saccharomyces.jurei.LT986467.corrected_cob_intron_4, Zygotorulaspora__mrakii__26256_cob_intron_2
205	2	1	1	1	Saccharomyces.cerevisiae.NC_001224_cob_intron_5, Saccharomyces.jurei.LT986467.corrected_cob_intron_5
206	2	1	1	1	Saccharomyces.eubayanus.CM003593_cox1_intron_3, Saccharomyces.uvarum.KX657742_cox1_intron_2
207	2	1	1	1	Saccharomyces.eubayanus.CM003593_cox1_intron_6, Saccharomyces.uvarum.KX657742_cox1_intron_6
208	2	1	1	1	Saccharomyces.kudriavzevii.KX657746_cob_intron_3, Saccharomyces.mikatae.KX657747_cob_intron_3
209	2	1	1	1	Saccharomyces.mikatae.KX657747_cob_intron_1, Saccharomyces.paradoxus.JQ862335_cob_intron_1
210	3	1	1	1	Saturnispora__dispora__35659_cox1_intron_2, Saturnispora__serradocipensis__34613_cox1_intron_4, Saturnispora__saitoi__34612_cox1_intron_3
211	4	1	1	1	Saturnispora__dispora__35659_cox1_intron_3, Saturnispora__zaruensis__34615_cox1_intron_4, Saturnispora__saitoi__34612_cox1_intron_4, Saturnispora__serradocipensis__34613_cox1_intron_5
212	4	1	1	1	Saturnispora__dispora__35659_cox1_intron_4, Saturnispora__zaruensis__34615_cox1_intron_5, Saturnispora__serradocipensis__34613_cox1_intron_6, Saturnispora__saitoi__34612_cox1_intron_5
213	3	1	1	1	Saturnispora__dispora__35659_cox1_intron_5, Saturnispora__zaruensis__34615_cox1_intron_6, Saturnispora__saitoi__34612_cox1_intron_6
214	3	1	1	1	Saturnispora__dispora__35659_cox1_intron_7, Saturnispora__serradocipensis__34613_cox1_intron_9, Saturnispora__saitoi__34612_cox1_intron_9
215	2	1	1	1	Saturnispora__dispora__35659_cob_intron_1, Saturnispora__zaruensis__34615_cob_intron_1
216	5	1	1	1	Saturnispora__dispora__35659_cob_intron_2, Saturnispora__serradocipensis__34613_cob_intron_3, Saturnispora__hagleri__34610_cob_intron_2, Saturnispora__saitoi__34612_cob_intron_3, Saturnispora__zaruensis__34615_cob_intron_3
217	4	1	1	1	Saturnispora__dispora__35659_cob_intron_4, Saturnispora__serradocipensis__34613_cob_intron_5, Saturnispora__hagleri__34610_cob_intron_4, Saturnispora__saitoi__34612_cob_intron_5
218	2	1	1	1	Saturnispora__dispora__35659_nad4_intron_1, Saturnispora__zaruensis__34615_nad4_intron_1
219	4	1	1	1	Saturnispora__dispora__35659_nad5_intron_1, Saturnispora__zaruensis__34615_nad5_intron_1, Saturnispora__serradocipensis__34613_nad5_intron_1, Saturnispora__hagleri__34610_nad5_intron_1
220	2	1	1	1	Saturnispora__hagleri__34610_cob_intron_1, Saturnispora__serradocipensis__34613_cob_intron_1
221	2	1	1	1	Saturnispora__hagleri__34610_cob_intron_3, Saturnispora__serradocipensis__34613_cob_intron_4
222	2	1	1	1	Saturnispora__hagleri__34610_cob_intron_5, Saturnispora__serradocipensis__34613_cob_intron_6
223	2	1	1	1	Saturnispora__hagleri__34610_nad4_intron_1, Saturnispora__serradocipensis__34613_nad4_intron_1
224	3	1	1	1	Saturnispora__saitoi__34612_cox1_intron_8, Saturnispora__serradocipensis__34613_cox1_intron_8, Saturnispora__zaruensis__34615_cox1_intron_8
225	3	1	1	1	Saturnispora__saitoi__34612_cox1_intron_7, Saturnispora__zaruensis__34615_cox1_intron_7, Saturnispora__serradocipensis__34613_cox1_intron_7
226	3	1	1	1	Saturnispora__saitoi__34612_cox1_intron_1, Saturnispora__serradocipensis__34613_cox1_intron_2, Saturnispora__zaruensis__34615_cox1_intron_2
227	2	1	1	1	Saturnispora__serradocipensis__34613_cox1_intron_1, Saturnispora__zaruensis__34615_cox1_intron_1
228	2	1	1	1	Saturnispora__serradocipensis__34613_cox1_intron_3, Saturnispora__zaruensis__34615_cox1_intron_3
229	2	1	1	1	Sugiyamaella.lignohabitans.CP014499_cox1_intron_1_copy_1, Sugiyamaella.lignohabitans.CP014499_cox1_intron_1_copy_2
230	2	1	1	1	Tetrapisispora__fleetii__34875_cox1_intron_2, Tetrapisispora__phaffii__34580_cox1_intron_5
231	2	1	1	1	Tetrapisispora__fleetii__34875_cox1_intron_1, Tetrapisispora__namnaonensis__34877_cox1_intron_7
232	2	1	2	1	Tetrapisispora__iriomotensis__34876_cox1_intron_4, Naumovozyma.dairenensis.KU920679_cox1_intron_3
233	2	1	1	1	Tortispora__caseinolytica__34572_cox1_intron_3, Tortispora__ganteri__35654_cox1_intron_3
234	2	1	1	1	Tortispora__caseinolytica__34572_cox1_intron_4, Tortispora__ganteri__35654_cox1_intron_5
235	2	1	1	1	Torulaspora__maleeae__35652_cob_intron_3, Torulaspora.globosa.KM595068_cob_intron_2
236	2	1	1	1	Torulaspora.pretoriensis.KM595067_cox1_intron_2, Torulaspora.globosa.KM595068_cox1_intron_2
237	2	1	1	1	Torulaspora.pretoriensis.KM595067_cob_intron_1, Torulaspora.globosa.KM595068_cob_intron_1
238	2	1	1	1	Yarrowia.deformans.FR877635_cox1_intron_1, Yarrowia.lipolytica.NC_002659_cox1_intron_1
239	2	1	1	1	Yarrowia.deformans.FR877635_cox1_intron_2, Yarrowia.lipolytica.NC_002659_cox1_intron_2
240	5	1	1	1	Yarrowia.deformans.FR877635_cox1_intron_3, Yarrowia.lipolytica.NC_002659_cox1_intron_3, Yarrowia.galli.FR877636_cox1_intron_3, Yarrowia__divulgata__35645_cox1_intron_3, Yarrowia.alimentaria.FR877633_cox1_intron_1
241	4	1	1	1	Yarrowia.deformans.FR877635_cox1_intron_5, Yarrowia.galli.FR877636_cox1_intron_5, Yarrowia__divulgata__35645_cox1_intron_4, Yarrowia.lipolytica.NC_002659_cox1_intron_5
242	3	1	1	1	Yarrowia.deformans.FR877635_cox1_intron_7, Yarrowia__divulgata__35645_cox1_intron_7, Yarrowia.lipolytica.NC_002659_cox1_intron_7
243	3	1	1	1	Yarrowia.deformans.FR877635_cox1_intron_8, Yarrowia.lipolytica.NC_002659_cox1_intron_8, Yarrowia__divulgata__35645_cox1_intron_8
244	2	1	1	1	Yarrowia.deformans.FR877635_cox1_intron_9, Yarrowia__divulgata__35645_cox1_intron_9
245	3	1	1	1	Yarrowia.deformans.FR877635_cox3_intron_1, Yarrowia__divulgata__35645_cox3_intron_1, Yarrowia.lipolytica.NC_002659_cox3_intron_1
246	2	1	1	1	Yarrowia.deformans.FR877635_nad5_intron_1, Yarrowia.lipolytica.NC_002659_nad5_intron_1
247	2	1	1	1	Yarrowia__divulgata__35645_cox1_intron_1, Yarrowia.galli.FR877636_cox1_intron_1
248	2	1	1	1	Yarrowia__divulgata__35645_cox1_intron_5, Yarrowia.galli.FR877636_cox1_intron_6
249	2	1	1	1	Yarrowia__divulgata__35645_cox1_intron_6, Yarrowia.galli.FR877636_cox1_intron_7
250	2	1	1	1	Yarrowia__divulgata__35645_cob_intron_2, Yarrowia.galli.FR877636_cob_intron_1
251	4	1	1	1	Yarrowia__divulgata__35645_cob_intron_3, Yarrowia.lipolytica.NC_002659_cob_intron_2, Yarrowia.galli.FR877636_cob_intron_2, Yarrowia.alimentaria.FR877633_cob_intron_2
252	2	1	1	1	Yarrowia__divulgata__35645_cob_intron_4, Yarrowia.galli.FR877636_cob_intron_4
253	3	1	1	1	Yarrowia__divulgata__35645_nad5_intron_2, Yarrowia.lipolytica.NC_002659_nad5_intron_2, Yarrowia.galli.FR877636_nad5_intron_2
254	2	1	1	1	Yarrowia.lipolytica.NC_002659_cox1_intron_4, Yarrowia.galli.FR877636_cox1_intron_4
255	2	1	1	1	Yarrowia.lipolytica.NC_002659_cob_intron_1, Yarrowia.alimentaria.FR877633_cob_intron_1
256	2	1	1	1	Yarrowia.lipolytica.NC_002659_cob_intron_4, Yarrowia.galli.FR877636_cob_intron_5
257	4	1	1	1	Zygosaccharomyces__bailii__34867_cox1_intron_1, Zygosaccharomyces.parabailii.CP019506_cox1_intron_1, Zygosaccharomyces__bisporus__34866_cox1_intron_1, Zygosaccharomyces__rouxii__34863_cox1_intron_1
258	2	1	1	1	Zygosaccharomyces__bailii__34867_cox1_intron_3, Zygosaccharomyces.parabailii.CP019506_cox1_intron_3
259	3	1	1	1	Zygosaccharomyces__bisporus__34866_cox1_intron_2, Zygotorulaspora__florentina__34862_cox1_intron_2, Zygosaccharomyces__kombuchaensis__34865_cox1_intron_3
260	5	1	1	1	Zygosaccharomyces__bisporus__34866_cox1_intron_3, Zygotorulaspora__florentina__34862_cox1_intron_3, Torulaspora.microellipsoides.KU920678_cox1_intron_3, Zygosaccharomyces__kombuchaensis__34865_cox1_intron_4, Zygotorulaspora__mrakii__26256_cox1_intron_3
261	2	1	1	1	Zygosaccharomyces__rouxii__34863_cox1_intron_2, Zygosaccharomyces.mellis.KU920675_cox1_intron_1
262	2	1	1	1	Zygotorulaspora__florentina__34862_cox1_intron_1, Torulaspora.globosa.KM595068_cox1_intron_1
263	2	1	1	1	Candida.norvegica.KF017573_cox1_intron_1, Barnettozyma.californica.KC993183_cox1_intron_1
264	2	1	1	1	Candida.frijolesensis.HM594866_cox1_intron_1, Candida.labiduridarum.KC993196_cox1_intron_1
265	2	1	1	1	Candida.frijolesensis.HM594866_cox1_intron_4, Candida.labiduridarum.KC993196_cox1_intron_4
266	2	1	1	1	Candida.frijolesensis.HM594866_cob_intron_1, Candida.labiduridarum.KC993196_cob_intron_1
267	2	1	1	1	Candida.frijolesensis.HM594866_cob_intron_2, Candida.labiduridarum.KC993196_cob_intron_2
268	2	1	1	1	Candida.jiufengensis.GU136397_cox1_intron_6, Candida.pseudojiufengensis.KC993179_cox1_intron_8
269	2	1	1	1	Candida.saraburiensis.KC993174_cox1_intron_1, Candida.viswanathii.EF536359_cox1_intron_1
270	2	1	1	1	Wickerhamomyces.mucosus.KC993197_cox1_intron_4, Wickerhamomyces.pijperi.KC993192_cox1_intron_1
271	2	1	1	1	Zygosaccharomyces.mellis.KU920675_cob_intron_1, Zygosaccharomyces__rouxii__34863_cob_intron_1
